# Supplementary material for: Tumor mutational burden as a determinant of metastatic dissemination patterns
Source: Mol Oncol. 2026 Jan 27;20(5):1364–78. doi: 10.1002/1878-0261.70200 (PMC13155152; doi:10.1002/1878-0261.70200)
Supplement: Supplementary file 2 — Table S1. Baseline characteristics of patients from the Nguyen et al. dataset. [file MOL2-20-1364-s006.xlsx]

## Sheet: Supplementary Table 1
Supplementary table 1. Baseline characteristics of patients from the Nguyen et al. dataset.
Variable	Categories	N (%) / Median (range)
Age		63.70 (18-90)
Gender	Female	11149 (56.2)
	Male	8676 (43.7)
	NA	2 (0.01)
Status	Alive	12334 (62.2)
	Exitus	7493 (37.8)
Cancer Type	Bladder Cancer	1158 (5.8)
	Breast Cancer	2609 (13.2)
	Colorectal Cancer	3548 (17.9)
	Endometrial Cancer	1315 (6.6)
	Melanoma	1142 (5.8)
	Non-Small Cell Lung Cancer	4710 (23.7)
	Ovarian Cancer	1183 (6.0)
	Pancreatic Cancer	1990 (10.0)
	Prostate Cancer	2172 (11.0)
Sample type	Metastasis	7797 (39.3)
	Primary	12030 (60.7)
Sample site	Adrenal Gland	94 (0.5)
	Biliary tract	15 (0.1)
	Bladder/UT	52 (0.3)
	Bone	617 (3.1)
	Bowel	203 (1.0)
	Breast	14 (0.1)
	CNS/Brain	357 (1.8)
	Distant LN	26 (0.1)
	Female Genital	69 (0.3)
	Head and Neck	28 (0.1)
	Intra-Abdominal	501 (2.5)
	Kidney	11 (0.1)
	Liver	1908 (9.6)
	Lung	572 (2.9)
	Lymph	1809 (9.1)
	Male Genital	10 (0.1)
	Mediastinum	31 (0.2)
	Ovary	96 (0.5)
	Pleura	355 (1.8)
	Primary metastatic	8736 (44.1)
	Primary non-metastatic	3294 (16.6)
	Skin	115 (0.6)
	Unspecified	914 (4.6)
N, Number; LN, Lymph Nodes; UT, Urinary Tract; CNS, Central Nervous System; NA, Not Available.
