# Supplementary material for: Tumor mutational burden as a determinant of metastatic dissemination patterns
Source: Mol Oncol. 2026 Jan 27;20(5):1364–78. doi: 10.1002/1878-0261.70200 (PMC13155152; doi:10.1002/1878-0261.70200)
Supplement: Supplementary file 3 — Table S2. Baseline characteristics of patients from the Samstein et al. dataset. [file MOL2-20-1364-s002.xlsx]

## Sheet: Supplementary Table 2
Supplementary table 2. Baseline characteristics of patients from the Samstein et al. dataset.
Variable	Categories	N (%) / Median (range)
Age		62 (17-90)
Gender	Female	222 (37.6)
	Male	368 (62.4)
Treatment	CTLA-4 + PD-1	95 (16.1)
	CTLA-4	32 (5.4)
	PD-1/PD-L1	463 (78.5)
Status	Alive	280 (47.5)
	Exitus	310 (52.5)
Cancer Type	Bladder Cancer	66 (11.2)
	Breast Cancer	17 (2.9)
	Cancer of Unknown Primary	9 (1.5)
	Colorectal Cancer	47 (8.0)
	Esophagogastric Cancer	30 (5.1)
	Head and Neck Cancer	51 (8.6)
	Melanoma	111 (18.8)
	Non-Small Cell Lung Cancer	154 (26.1)
	Renal Cell Carcinoma	105 (17.8)
Sample type	Metastasis	252 (42.7)
	Primary	338 (57.3)
Sample site	Bone	32 (5.4)
	CNS/Brain	40 (6.8)
	Liver	87 (14.7)
	Lung	93 (15.8)
	Primary	338 (57.3)
N, Number; CTLA-4, Cytotoxic T-Lymphocyte Antigen 4; PD-1, Programmed Cell Death Protein 1; PD-L1, Programmed Cell Death Protein Ligand 1.
