# Supplementary material for: Tumor mutational burden as a determinant of metastatic dissemination patterns
Source: Mol Oncol. 2026 Jan 27;20(5):1364–78. doi: 10.1002/1878-0261.70200 (PMC13155152; doi:10.1002/1878-0261.70200)
Supplement: Supplementary file 4 — Table S3. Frequency of metastatic locations by cancer type in the Nguyen et al. dataset. [file MOL2-20-1364-s001.xlsx]

## Sheet: Supplementary Table 3
Supplementary table 3. Frequency of metastatic locations by cancer type in the Nguyen et al. dataset.
N (%)	Bladder Cancer	Breast Cancer	Colorectal Cancer	Endometrial Cancer	Melanoma	NSCLC	Ovarian Cancer	Pancreatic Cancer	Prostate Cancer	Total
Adrenal Gland	4 (1.9)	3 (0.3)	4 (0.4)	1 (0.4)	10 (1.5)	58 (3.5)	0 (0)	1 (0.1)	13 (1.7)	94 (1.4)
Bone	9 (4.4)	151 (16.6)	11 (1.1)	4 (1.5)	22 (3.2)	206 (12.4)	4 (0.7)	2 (0.3)	208 (27.7)	617 (9.0)
CNS/Brain	4 (1.9)	41 (4.5)	22 (2.1)	6 (2.3)	63 (9.2)	196 (11.8)	11 (1.9)	1 (0.1)	13 (1.7)	357 (5.2)
Intra-Abdominal	1 (0.5)	13 (1.4)	81 (7.8)	59 (22.6)	5 (0.7)	11 (0.7)	253 (43.2)	73 (9.4)	5 (0.7)	501 (7.3)
Kidney	1 (0.5)	0 (0.0)	1 (0.1)	1 (0.4)	0 (0.0)	2 (0.1)	3 (0.5)	0 (0.0)	3 (0.4)	11 (0.2)
Liver	32 (15.5)	276 (30.3)	624 (59.7)	20 (7.7)	105 (15.3)	169 (10.2)	33 (5.6)	558 (72.1)	91 (12.1)	1908 (27.7)
Lung	49 (23.8)	83 (9.1)	146 (14.0)	49 (18.8)	110 (16.0)	21 (1.3)	11 (1.9)	54 (7.0)	49 (6.5)	572 (8.3)
Lymph nodes	84 (40.8)	178 (19.5)	76 (7.3)	48 (18.4)	296 (43.0)	664 (40.0)	123 (21.0)	41 (5.3)	325 (43.2)	1835 (26.7)
Mediastinum	0 (0.0)	5 (0.5)	0 (0.0)	0 (0.0)	1 (0.1)	23 (1.4)	2 (0.3)	0 (0.0)	0 (0.0)	31 (0.5)
Ovary	1 (0.5)	25 (2.7)	43 (4.1)	12 (4.6)	1 (0.1)	0 (0.0)	1 (0.2)	13 (1.7)	0 (0.0)	96 (1.4)
Pleura	2 (1.0)	42 (4.6)	4 (0.4)	5 (1.9)	4 (0.6)	273 (16.4)	16 (2.7)	4 (0.5)	5 (0.7)	355 (5.2)
Skin	2 (1.0)	62 (6.8)	5 (0.4)	1 (0.4)	24 (3.5)	11 (0.7)	5 (0.9)	4 (0.5)	1 (0.1)	115 (1.7)
Others	17 (8.3)	32 (3.5)	28 (2.7)	55 (21.1)	47 (6.8)	27 (1.6)	123 (21.0)	23 (3.0)	39 (5.2)	391 (5.7)
N, Number; CNS, Central Nervous System; NSCLC, Non-Small Cell Lung Cancer.
