# Supplementary material for: Tumor mutational burden as a determinant of metastatic dissemination patterns
Source: Mol Oncol. 2026 Jan 27;20(5):1364–78. doi: 10.1002/1878-0261.70200 (PMC13155152; doi:10.1002/1878-0261.70200)
Supplement: Supplementary file 5 — Table S4. Performance metrics of all the constructed models. [file MOL2-20-1364-s005.xlsx]

## Sheet: Supplementary Table 4
Supplementary Table 4. Performance metrics of all the constructed models.
Model/Parameter	XGBoost	Elastic net	Random Forest
Accuracy	0.5819	0.5838	0.5671
Kappa	0.1466	0.1720	0.1755
