# Supplementary material for: Tumor mutational burden as a determinant of metastatic dissemination patterns
Source: Mol Oncol. 2026 Jan 27;20(5):1364–78. doi: 10.1002/1878-0261.70200 (PMC13155152; doi:10.1002/1878-0261.70200)
Supplement: Supplementary file 6 — Table S5. Frequency of mutations across sample sites and cancer types for the top 20 genes. N, number. [file MOL2-20-1364-s008.xlsx]

## Sheet: Suplementary Table 5
Supplementary Table 5. Frequency of mutations across sample sites and cancer types for the top 20 genes with the highest mutational frequency across all samples within each cancer type.
TP53
Cancer type/ Sample site	Primary non-metastatic (n=2930)	Primary metastatic (n=8757)	Bone metastasis (n=595)	CNS/Brain metastasis (n=353)	Liver metastasis (n=1874)	Lung metastasis (n=564)
Colorectal Cancer (n=3194)	196/310 (63.2%)	1529/2087 (73.3%)	8/11 (72.7%)	18/22 (81.8%)	504/618 (81.6%)	119/146 (81.5%)
Breast Cancer (n=2046)	175/581 (30.1%)	375/928 (40.4%)	49/145 (33.8%)	26/41 (63.4%)	111/272 (40.8%)	42/79 (53.2%)
Non-Small Cell Lung Cancer (n=3451)	267/709 (37.7%)	1134/2159 (52.5%)	118/205 (57.6%)	138/194 (71.1%)	97/164 (59.1%)	10/20 (50.0%)
Melanoma (n=626)	23/145 (15.9%)	29/184 (15.8%)	6/22 (27.3%)	10/62 (16.1%)	18/103 (17.5%)	37/110 (33.6%)
Pancreatic Cancer (n=1742)	71/121 (58.7%)	723/1022 (70.7%)	1/2 (50.0%)	1/1 (100.0%)	404/543 (74.4%)	35/53 (66.0%)
Prostate Cancer (n=1480)	63/314 (20.1%)	215/824 (26.1%)	68/193 (35.2%)	6/12 (50.0%)	37/89 (41.6%)	20/48 (41.7%)
Ovarian Cancer (n=491)	46/62 (74.2%)	302/370 (81.6%)	3/4 (75.0%)	11/11 (100.0%)	31/33 (93.9%)	9/11 (81.8%)
Endometrial Cancer (n=1045)	100/411 (24.3%)	318/555 (57.3%)	0/0 (0.0%)	4/6 (66.7%)	13/20 (65.0%)	15/49 (30.6%)
Bladder Cancer (n=998)	88/277 (31.8%)	324/628 (51.6%)	3/9 (33.3%)	0/0 (0.0%)	16/32 (50.0%)	15/48 (31.2%)
KRAS
Cancer type/ Sample site	Primary non-metastatic (n=2930)	Primary metastatic (n=8757)	Bone metastasis (n=595)	CNS/Brain metastasis (n=353)	Liver metastasis (n=1874)	Lung metastasis (n=564)
Colorectal Cancer (n=3194)	123/310 (39.7%)	939/2087 (45.0%)	6/11 (54.5%)	14/22 (63.6%)	258/618 (41.7%)	81/146 (55.5%)
Breast Cancer (n=2046)	4/581 (0.7%)	6/928 (0.6%)	2/145 (1.4%)	0/41 (0.0%)	5/272 (1.8%)	0/79 (0.0%)
Non-Small Cell Lung Cancer (n=3451)	248/709 (35.0%)	663/2159 (30.7%)	70/205 (34.1%)	51/194 (26.3%)	32/164 (19.5%)	5/20 (25.0%)
Melanoma (n=626)	3/145 (2.1%)	3/184 (1.6%)	0/22 (0.0%)	1/62 (1.6%)	1/103 (1.0%)	4/110 (3.6%)
Pancreatic Cancer (n=1742)	99/121 (81.8%)	895/1022 (87.6%)	1/2 (50.0%)	1/1 (100.0%)	440/543 (81.0%)	51/53 (96.2%)
Prostate Cancer (n=1480)	5/314 (1.6%)	7/824 (0.8%)	1/193 (0.5%)	0/12 (0.0%)	0/89 (0.0%)	1/48 (2.1%)
Ovarian Cancer (n=491)	5/62 (8.1%)	14/370 (3.8%)	0/4 (0.0%)	0/11 (0.0%)	0/33 (0.0%)	0/11 (0.0%)
Endometrial Cancer (n=1045)	92/411 (22.4%)	98/555 (17.7%)	0/0 (0.0%)	0/6 (0.0%)	1/20 (5.0%)	14/49 (28.6%)
Bladder Cancer (n=998)	22/277 (7.9%)	23/628 (3.7%)	1/9 (11.1%)	0/0 (0.0%)	0/32 (0.0%)	2/48 (4.2%)
EGFR
Cancer type/ Sample site	Primary non-metastatic (n=2930)	Primary metastatic (n=8757)	Bone metastasis (n=595)	CNS/Brain metastasis (n=353)	Liver metastasis (n=1874)	Lung metastasis (n=564)
Colorectal Cancer (n=3194)	17/310 (5.5%)	47/2087 (2.3%)	0/11 (0.0%)	0/22 (0.0%)	6/618 (1.0%)	3/146 (2.1%)
Breast Cancer (n=2046)	6/581 (1.0%)	10/928 (1.1%)	0/145 (0.0%)	1/41 (2.4%)	3/272 (1.1%)	2/79 (2.5%)
Non-Small Cell Lung Cancer (n=3451)	193/709 (27.2%)	539/2159 (25.0%)	60/205 (29.3%)	53/194 (27.3%)	49/164 (29.9%)	13/20 (65.0%)
Melanoma (n=626)	7/145 (4.8%)	12/184 (6.5%)	2/22 (9.1%)	6/62 (9.7%)	5/103 (4.9%)	18/110 (16.4%)
Pancreatic Cancer (n=1742)	1/121 (0.8%)	5/1022 (0.5%)	0/2 (0.0%)	0/1 (0.0%)	4/543 (0.7%)	0/53 (0.0%)
Prostate Cancer (n=1480)	1/314 (0.3%)	11/824 (1.3%)	2/193 (1.0%)	0/12 (0.0%)	1/89 (1.1%)	0/48 (0.0%)
Ovarian Cancer (n=491)	0/62 (0.0%)	0/370 (0.0%)	0/4 (0.0%)	0/11 (0.0%)	0/33 (0.0%)	0/11 (0.0%)
Endometrial Cancer (n=1045)	26/411 (6.3%)	23/555 (4.1%)	0/0 (0.0%)	1/6 (16.7%)	1/20 (5.0%)	0/49 (0.0%)
Bladder Cancer (n=998)	7/277 (2.5%)	25/628 (4.0%)	0/9 (0.0%)	1/0 (0.0%)	2/32 (6.2%)	2/48 (4.2%)
STK11
Cancer type/ Sample site	Primary non-metastatic (n=2930)	Primary metastatic (n=8757)	Bone metastasis (n=595)	CNS/Brain metastasis (n=353)	Liver metastasis (n=1874)	Lung metastasis (n=564)
Colorectal Cancer (n=3194)	3/310 (1.0%)	30/2087 (1.4%)	0/11 (0.0%)	0/22 (0.0%)	5/618 (0.8%)	0/146 (0.0%)
Breast Cancer (n=2046)	4/581 (0.7%)	7/928 (0.8%)	1/145 (0.7%)	0/41 (0.0%)	2/272 (0.7%)	0/79 (0.0%)
Non-Small Cell Lung Cancer (n=3451)	86/709 (12.1%)	334/2159 (15.5%)	37/205 (18.0%)	33/194 (17.0%)	18/164 (11.0%)	2/20 (10.0%)
Melanoma (n=626)	2/145 (1.4%)	2/184 (1.1%)	0/22 (0.0%)	0/62 (0.0%)	3/103 (2.9%)	2/110 (1.8%)
Pancreatic Cancer (n=1742)	1/121 (0.8%)	10/1022 (1.0%)	0/2 (0.0%)	0/1 (0.0%)	4/543 (0.7%)	1/53 (1.9%)
Prostate Cancer (n=1480)	2/314 (0.6%)	3/824 (0.4%)	0/193 (0.0%)	0/12 (0.0%)	1/89 (1.1%)	0/48 (0.0%)
Ovarian Cancer (n=491)	0/62 (0.0%)	0/370 (0.0%)	0/4 (0.0%)	0/11 (0.0%)	0/33 (0.0%)	0/11 (0.0%)
Endometrial Cancer (n=1045)	11/411 (2.7%)	10/555 (1.8%)	0/0 (0.0%)	1/6 (16.7%)	1/20 (5.0%)	0/49 (0.0%)
Bladder Cancer (n=998)	5/277 (1.8%)	7/628 (1.1%)	0/9 (0.0%)	0/0 (0.0%)	0/32 (0.0%)	0/48 (0.0%)
KEAP1
Cancer type/ Sample site	Primary non-metastatic (n=2930)	Primary metastatic (n=8757)	Bone metastasis (n=595)	CNS/Brain metastasis (n=353)	Liver metastasis (n=1874)	Lung metastasis (n=564)
Colorectal Cancer (n=3194)	8/310 (2.6%)	37/2087 (1.8%)	0/11 (0.0%)	0/22 (0.0%)	3/618 (0.5%)	2/146 (1.4%)
Breast Cancer (n=2046)	2/581 (0.3%)	4/928 (0.4%)	0/145 (0.0%)	0/41 (0.0%)	5/272 (1.8%)	0/79 (0.0%)
Non-Small Cell Lung Cancer (n=3451)	62/709 (8.7%)	305/2159 (14.1%)	45/205 (22.0%)	41/194 (21.1%)	32/164 (19.5%)	2/20 (10.0%)
Melanoma (n=626)	1/145 (0.7%)	4/184 (2.2%)	0/22 (0.0%)	0/62 (0.0%)	0/103 (0.0%)	0/110 (0.0%)
Pancreatic Cancer (n=1742)	1/121 (0.8%)	7/1022 (0.7%)	0/2 (0.0%)	0/1 (0.0%)	4/543 (0.7%)	0/53 (0.0%)
Prostate Cancer (n=1480)	3/314 (1.0%)	3/824 (0.4%)	3/193 (1.6%)	0/12 (0.0%)	0/89 (0.0%)	0/48 (0.0%)
Ovarian Cancer (n=491)	1/62 (1.6%)	4/370 (1.1%)	0/4 (0.0%)	0/11 (0.0%)	0/33 (0.0%)	0/11 (0.0%)
Endometrial Cancer (n=1045)	19/411 (4.6%)	15/555 (2.7%)	0/0 (0.0%)	1/6 (16.7%)	2/20 (10.0%)	1/49 (2.0%)
Bladder Cancer (n=998)	3/277 (1.1%)	5/628 (0.8%)	0/9 (0.0%)	0/0 (0.0%)	1/32 (3.1%)	3/48 (6.2%)
CDKN2A
Cancer type/ Sample site	Primary non-metastatic (n=2930)	Primary metastatic (n=8757)	Bone metastasis (n=595)	CNS/Brain metastasis (n=353)	Liver metastasis (n=1874)	Lung metastasis (n=564)
Colorectal Cancer (n=3194)	15/310 (4.8%)	73/2087 (3.5%)	0/11 (0.0%)	0/22 (0.0%)	16/618 (2.6%)	0/146 (0.0%)
Breast Cancer (n=2046)	14/581 (2.4%)	12/928 (1.3%)	1/145 (0.7%)	1/41 (2.4%)	2/272 (0.7%)	4/79 (5.1%)
Non-Small Cell Lung Cancer (n=3451)	83/709 (11.7%)	299/2159 (13.8%)	26/205 (12.7%)	43/194 (22.2%)	28/164 (17.1%)	0/20 (0.0%)
Melanoma (n=626)	14/145 (9.7%)	20/184 (10.9%)	1/22 (4.5%)	16/62 (25.8%)	16/103 (15.5%)	23/110 (20.9%)
Pancreatic Cancer (n=1742)	28/121 (23.1%)	363/1022 (35.5%)	1/2 (50.0%)	0/1 (0.0%)	227/543 (41.8%)	19/53 (35.8%)
Prostate Cancer (n=1480)	3/314 (1.0%)	11/824 (1.3%)	0/193 (0.0%)	0/12 (0.0%)	2/89 (2.2%)	1/48 (2.1%)
Ovarian Cancer (n=491)	1/62 (1.6%)	2/370 (0.5%)	0/4 (0.0%)	0/11 (0.0%)	0/33 (0.0%)	0/11 (0.0%)
Endometrial Cancer (n=1045)	15/411 (3.6%)	9/555 (1.6%)	0/0 (0.0%)	0/6 (0.0%)	0/20 (0.0%)	2/49 (4.1%)
Bladder Cancer (n=998)	17/277 (6.1%)	46/628 (7.3%)	0/9 (0.0%)	0/0 (0.0%)	2/32 (6.2%)	4/48 (8.3%)
RBM10
Cancer type/ Sample site	Primary non-metastatic (n=2930)	Primary metastatic (n=8757)	Bone metastasis (n=595)	CNS/Brain metastasis (n=353)	Liver metastasis (n=1874)	Lung metastasis (n=564)
Colorectal Cancer (n=3194)	12/310 (3.9%)	71/2087 (3.4%)	0/11 (0.0%)	1/22 (4.5%)	4/618 (0.6%)	6/146 (4.1%)
Breast Cancer (n=2046)	4/581 (0.7%)	5/928 (0.5%)	1/145 (0.7%)	1/41 (2.4%)	2/272 (0.7%)	1/79 (1.3%)
Non-Small Cell Lung Cancer (n=3451)	98/709 (13.8%)	237/2159 (11.0%)	28/205 (13.7%)	16/194 (8.2%)	12/164 (7.3%)	2/20 (10.0%)
Melanoma (n=626)	4/145 (2.8%)	3/184 (1.6%)	2/22 (9.1%)	2/62 (3.2%)	3/103 (2.9%)	5/110 (4.5%)
Pancreatic Cancer (n=1742)	2/121 (1.7%)	29/1022 (2.8%)	0/2 (0.0%)	0/1 (0.0%)	12/543 (2.2%)	3/53 (5.7%)
Prostate Cancer (n=1480)	4/314 (1.3%)	2/824 (0.2%)	1/193 (0.5%)	0/12 (0.0%)	1/89 (1.1%)	0/48 (0.0%)
Ovarian Cancer (n=491)	1/62 (1.6%)	3/370 (0.8%)	0/4 (0.0%)	0/11 (0.0%)	0/33 (0.0%)	1/11 (9.1%)
Endometrial Cancer (n=1045)	18/411 (4.4%)	24/555 (4.3%)	1/0 (0.0%)	0/6 (0.0%)	0/20 (0.0%)	1/49 (2.0%)
Bladder Cancer (n=998)	32/277 (11.6%)	61/628 (9.7%)	0/9 (0.0%)	1/0 (0.0%)	1/32 (3.1%)	4/48 (8.3%)
PTPRD
Cancer type/ Sample site	Primary non-metastatic (n=2930)	Primary metastatic (n=8757)	Bone metastasis (n=595)	CNS/Brain metastasis (n=353)	Liver metastasis (n=1874)	Lung metastasis (n=564)
Colorectal Cancer (n=3194)	20/310 (6.5%)	91/2087 (4.4%)	0/11 (0.0%)	0/22 (0.0%)	11/618 (1.8%)	3/146 (2.1%)
Breast Cancer (n=2046)	6/581 (1.0%)	15/928 (1.6%)	2/145 (1.4%)	3/41 (7.3%)	5/272 (1.8%)	1/79 (1.3%)
Non-Small Cell Lung Cancer (n=3451)	45/709 (6.3%)	191/2159 (8.8%)	20/205 (9.8%)	25/194 (12.9%)	16/164 (9.8%)	1/20 (5.0%)
Melanoma (n=626)	21/145 (14.5%)	40/184 (21.7%)	5/22 (22.7%)	19/62 (30.6%)	19/103 (18.4%)	43/110 (39.1%)
Pancreatic Cancer (n=1742)	1/121 (0.8%)	8/1022 (0.8%)	0/2 (0.0%)	0/1 (0.0%)	9/543 (1.7%)	0/53 (0.0%)
Prostate Cancer (n=1480)	9/314 (2.9%)	22/824 (2.7%)	5/193 (2.6%)	0/12 (0.0%)	5/89 (5.6%)	1/48 (2.1%)
Ovarian Cancer (n=491)	0/62 (0.0%)	0/370 (0.0%)	0/4 (0.0%)	0/11 (0.0%)	0/33 (0.0%)	0/11 (0.0%)
Endometrial Cancer (n=1045)	30/411 (7.3%)	40/555 (7.2%)	0/0 (0.0%)	1/6 (16.7%)	1/20 (5.0%)	1/49 (2.0%)
Bladder Cancer (n=998)	15/277 (5.4%)	30/628 (4.8%)	1/9 (11.1%)	1/0 (0.0%)	3/32 (9.4%)	0/48 (0.0%)
NF1
Cancer type/ Sample site	Primary non-metastatic (n=2930)	Primary metastatic (n=8757)	Bone metastasis (n=595)	CNS/Brain metastasis (n=353)	Liver metastasis (n=1874)	Lung metastasis (n=564)
Colorectal Cancer (n=3194)	22/310 (7.1%)	106/2087 (5.1%)	0/11 (0.0%)	0/22 (0.0%)	17/618 (2.8%)	2/146 (1.4%)
Breast Cancer (n=2046)	10/581 (1.7%)	38/928 (4.1%)	9/145 (6.2%)	2/41 (4.9%)	21/272 (7.7%)	8/79 (10.1%)
Non-Small Cell Lung Cancer (n=3451)	48/709 (6.8%)	163/2159 (7.5%)	23/205 (11.2%)	20/194 (10.3%)	12/164 (7.3%)	2/20 (10.0%)
Melanoma (n=626)	26/145 (17.9%)	38/184 (20.7%)	7/22 (31.8%)	20/62 (32.3%)	20/103 (19.4%)	52/110 (47.3%)
Pancreatic Cancer (n=1742)	1/121 (0.8%)	9/1022 (0.9%)	0/2 (0.0%)	0/1 (0.0%)	5/543 (0.9%)	0/53 (0.0%)
Prostate Cancer (n=1480)	6/314 (1.9%)	17/824 (2.1%)	1/193 (0.5%)	0/12 (0.0%)	3/89 (3.4%)	0/48 (0.0%)
Ovarian Cancer (n=491)	2/62 (3.2%)	21/370 (5.7%)	0/4 (0.0%)	2/11 (18.2%)	1/33 (3.0%)	1/11 (9.1%)
Endometrial Cancer (n=1045)	48/411 (11.7%)	46/555 (8.3%)	0/0 (0.0%)	1/6 (16.7%)	1/20 (5.0%)	3/49 (6.1%)
Bladder Cancer (n=998)	17/277 (6.1%)	43/628 (6.8%)	2/9 (22.2%)	0/0 (0.0%)	2/32 (6.2%)	3/48 (6.2%)
SMARCA4
Cancer type/ Sample site	Primary non-metastatic (n=2930)	Primary metastatic (n=8757)	Bone metastasis (n=595)	CNS/Brain metastasis (n=353)	Liver metastasis (n=1874)	Lung metastasis (n=564)
Colorectal Cancer (n=3194)	29/310 (9.4%)	113/2087 (5.4%)	1/11 (9.1%)	1/22 (4.5%)	16/618 (2.6%)	2/146 (1.4%)
Breast Cancer (n=2046)	2/581 (0.3%)	7/928 (0.8%)	3/145 (2.1%)	0/41 (0.0%)	6/272 (2.2%)	1/79 (1.3%)
Non-Small Cell Lung Cancer (n=3451)	25/709 (3.5%)	165/2159 (7.6%)	21/205 (10.2%)	23/194 (11.9%)	14/164 (8.5%)	0/20 (0.0%)
Melanoma (n=626)	9/145 (6.2%)	12/184 (6.5%)	2/22 (9.1%)	7/62 (11.3%)	9/103 (8.7%)	8/110 (7.3%)
Pancreatic Cancer (n=1742)	1/121 (0.8%)	16/1022 (1.6%)	0/2 (0.0%)	0/1 (0.0%)	16/543 (2.9%)	1/53 (1.9%)
Prostate Cancer (n=1480)	6/314 (1.9%)	13/824 (1.6%)	2/193 (1.0%)	0/12 (0.0%)	3/89 (3.4%)	1/48 (2.1%)
Ovarian Cancer (n=491)	1/62 (1.6%)	5/370 (1.4%)	0/4 (0.0%)	1/11 (9.1%)	0/33 (0.0%)	0/11 (0.0%)
Endometrial Cancer (n=1045)	30/411 (7.3%)	37/555 (6.7%)	0/0 (0.0%)	1/6 (16.7%)	1/20 (5.0%)	4/49 (8.2%)
Bladder Cancer (n=998)	26/277 (9.4%)	56/628 (8.9%)	2/9 (22.2%)	1/0 (0.0%)	4/32 (12.5%)	2/48 (4.2%)
FAT1
Cancer type/ Sample site	Primary non-metastatic (n=2930)	Primary metastatic (n=8757)	Bone metastasis (n=595)	CNS/Brain metastasis (n=353)	Liver metastasis (n=1874)	Lung metastasis (n=564)
Colorectal Cancer (n=3194)	35/310 (11.3%)	154/2087 (7.4%)	0/11 (0.0%)	0/22 (0.0%)	20/618 (3.2%)	1/146 (0.7%)
Breast Cancer (n=2046)	8/581 (1.4%)	26/928 (2.8%)	6/145 (4.1%)	2/41 (4.9%)	15/272 (5.5%)	3/79 (3.8%)
Non-Small Cell Lung Cancer (n=3451)	40/709 (5.6%)	164/2159 (7.6%)	21/205 (10.2%)	27/194 (13.9%)	10/164 (6.1%)	1/20 (5.0%)
Melanoma (n=626)	13/145 (9.0%)	21/184 (11.4%)	3/22 (13.6%)	11/62 (17.7%)	14/103 (13.6%)	32/110 (29.1%)
Pancreatic Cancer (n=1742)	1/121 (0.8%)	6/1022 (0.6%)	0/2 (0.0%)	0/1 (0.0%)	10/543 (1.8%)	0/53 (0.0%)
Prostate Cancer (n=1480)	10/314 (3.2%)	21/824 (2.5%)	1/193 (0.5%)	0/12 (0.0%)	5/89 (5.6%)	3/48 (6.2%)
Ovarian Cancer (n=491)	2/62 (3.2%)	8/370 (2.2%)	0/4 (0.0%)	0/11 (0.0%)	0/33 (0.0%)	2/11 (18.2%)
Endometrial Cancer (n=1045)	62/411 (15.1%)	62/555 (11.2%)	1/0 (0.0%)	1/6 (16.7%)	2/20 (10.0%)	5/49 (10.2%)
Bladder Cancer (n=998)	38/277 (13.7%)	68/628 (10.8%)	1/9 (11.1%)	0/0 (0.0%)	3/32 (9.4%)	7/48 (14.6%)
ATM
Cancer type/ Sample site	Primary non-metastatic (n=2930)	Primary metastatic (n=8757)	Bone metastasis (n=595)	CNS/Brain metastasis (n=353)	Liver metastasis (n=1874)	Lung metastasis (n=564)
Colorectal Cancer (n=3194)	37/310 (11.9%)	175/2087 (8.4%)	0/11 (0.0%)	1/22 (4.5%)	34/618 (5.5%)	12/146 (8.2%)
Breast Cancer (n=2046)	7/581 (1.2%)	17/928 (1.8%)	7/145 (4.8%)	1/41 (2.4%)	7/272 (2.6%)	1/79 (1.3%)
Non-Small Cell Lung Cancer (n=3451)	40/709 (5.6%)	151/2159 (7.0%)	20/205 (9.8%)	17/194 (8.8%)	16/164 (9.8%)	1/20 (5.0%)
Melanoma (n=626)	11/145 (7.6%)	17/184 (9.2%)	1/22 (4.5%)	6/62 (9.7%)	4/103 (3.9%)	14/110 (12.7%)
Pancreatic Cancer (n=1742)	1/121 (0.8%)	26/1022 (2.5%)	0/2 (0.0%)	0/1 (0.0%)	18/543 (3.3%)	1/53 (1.9%)
Prostate Cancer (n=1480)	17/314 (5.4%)	29/824 (3.5%)	8/193 (4.1%)	0/12 (0.0%)	7/89 (7.9%)	1/48 (2.1%)
Ovarian Cancer (n=491)	5/62 (8.1%)	6/370 (1.6%)	0/4 (0.0%)	0/11 (0.0%)	1/33 (3.0%)	1/11 (9.1%)
Endometrial Cancer (n=1045)	55/411 (13.4%)	59/555 (10.6%)	0/0 (0.0%)	1/6 (16.7%)	2/20 (10.0%)	0/49 (0.0%)
Bladder Cancer (n=998)	37/277 (13.4%)	70/628 (11.1%)	1/9 (11.1%)	0/0 (0.0%)	1/32 (3.1%)	5/48 (10.4%)
PTPRT
Cancer type/ Sample site	Primary non-metastatic (n=2930)	Primary metastatic (n=8757)	Bone metastasis (n=595)	CNS/Brain metastasis (n=353)	Liver metastasis (n=1874)	Lung metastasis (n=564)
Colorectal Cancer (n=3194)	33/310 (10.6%)	178/2087 (8.5%)	1/11 (9.1%)	2/22 (9.1%)	37/618 (6.0%)	6/146 (4.1%)
Breast Cancer (n=2046)	6/581 (1.0%)	8/928 (0.9%)	1/145 (0.7%)	2/41 (4.9%)	4/272 (1.5%)	0/79 (0.0%)
Non-Small Cell Lung Cancer (n=3451)	39/709 (5.5%)	152/2159 (7.0%)	12/205 (5.9%)	25/194 (12.9%)	7/164 (4.3%)	1/20 (5.0%)
Melanoma (n=626)	25/145 (17.2%)	37/184 (20.1%)	5/22 (22.7%)	21/62 (33.9%)	23/103 (22.3%)	52/110 (47.3%)
Pancreatic Cancer (n=1742)	7/121 (5.8%)	20/1022 (2.0%)	0/2 (0.0%)	1/1 (100.0%)	8/543 (1.5%)	2/53 (3.8%)
Prostate Cancer (n=1480)	5/314 (1.6%)	14/824 (1.7%)	2/193 (1.0%)	0/12 (0.0%)	1/89 (1.1%)	3/48 (6.2%)
Ovarian Cancer (n=491)	1/62 (1.6%)	9/370 (2.4%)	0/4 (0.0%)	0/11 (0.0%)	0/33 (0.0%)	2/11 (18.2%)
Endometrial Cancer (n=1045)	35/411 (8.5%)	54/555 (9.7%)	0/0 (0.0%)	1/6 (16.7%)	1/20 (5.0%)	3/49 (6.1%)
Bladder Cancer (n=998)	22/277 (7.9%)	43/628 (6.8%)	1/9 (11.1%)	0/0 (0.0%)	2/32 (6.2%)	4/48 (8.3%)
PIK3CA
Cancer type/ Sample site	Primary non-metastatic (n=2930)	Primary metastatic (n=8757)	Bone metastasis (n=595)	CNS/Brain metastasis (n=353)	Liver metastasis (n=1874)	Lung metastasis (n=564)
Colorectal Cancer (n=3194)	73/310 (23.5%)	461/2087 (22.1%)	3/11 (27.3%)	1/22 (4.5%)	108/618 (17.5%)	22/146 (15.1%)
Breast Cancer (n=2046)	262/581 (45.1%)	346/928 (37.3%)	62/145 (42.8%)	14/41 (34.1%)	92/272 (33.8%)	22/79 (27.8%)
Non-Small Cell Lung Cancer (n=3451)	52/709 (7.3%)	151/2159 (7.0%)	9/205 (4.4%)	16/194 (8.2%)	13/164 (7.9%)	3/20 (15.0%)
Melanoma (n=626)	6/145 (4.1%)	8/184 (4.3%)	0/22 (0.0%)	5/62 (8.1%)	2/103 (1.9%)	11/110 (10.0%)
Pancreatic Cancer (n=1742)	3/121 (2.5%)	22/1022 (2.2%)	0/2 (0.0%)	0/1 (0.0%)	15/543 (2.8%)	3/53 (5.7%)
Prostate Cancer (n=1480)	11/314 (3.5%)	39/824 (4.7%)	10/193 (5.2%)	0/12 (0.0%)	2/89 (2.2%)	5/48 (10.4%)
Ovarian Cancer (n=491)	15/62 (24.2%)	34/370 (9.2%)	0/4 (0.0%)	0/11 (0.0%)	5/33 (15.2%)	2/11 (18.2%)
Endometrial Cancer (n=1045)	222/411 (54.0%)	270/555 (48.6%)	1/0 (0.0%)	3/6 (50.0%)	5/20 (25.0%)	24/49 (49.0%)
Bladder Cancer (n=998)	70/277 (25.3%)	120/628 (19.1%)	3/9 (33.3%)	0/0 (0.0%)	5/32 (15.6%)	10/48 (20.8%)
ARID1A
Cancer type/ Sample site	Primary non-metastatic (n=2930)	Primary metastatic (n=8757)	Bone metastasis (n=595)	CNS/Brain metastasis (n=353)	Liver metastasis (n=1874)	Lung metastasis (n=564)
Colorectal Cancer (n=3194)	70/310 (22.6%)	230/2087 (11.0%)	1/11 (9.1%)	1/22 (4.5%)	33/618 (5.3%)	6/146 (4.1%)
Breast Cancer (n=2046)	19/581 (3.3%)	59/928 (6.4%)	7/145 (4.8%)	3/41 (7.3%)	16/272 (5.9%)	4/79 (5.1%)
Non-Small Cell Lung Cancer (n=3451)	28/709 (3.9%)	139/2159 (6.4%)	16/205 (7.8%)	23/194 (11.9%)	21/164 (12.8%)	2/20 (10.0%)
Melanoma (n=626)	10/145 (6.9%)	13/184 (7.1%)	2/22 (9.1%)	11/62 (17.7%)	9/103 (8.7%)	20/110 (18.2%)
Pancreatic Cancer (n=1742)	10/121 (8.3%)	84/1022 (8.2%)	0/2 (0.0%)	0/1 (0.0%)	58/543 (10.7%)	3/53 (5.7%)
Prostate Cancer (n=1480)	8/314 (2.5%)	20/824 (2.4%)	5/193 (2.6%)	2/12 (16.7%)	1/89 (1.1%)	2/48 (4.2%)
Ovarian Cancer (n=491)	16/62 (25.8%)	40/370 (10.8%)	0/4 (0.0%)	0/11 (0.0%)	4/33 (12.1%)	2/11 (18.2%)
Endometrial Cancer (n=1045)	203/411 (49.4%)	215/555 (38.7%)	2/0 (0.0%)	2/6 (33.3%)	5/20 (25.0%)	17/49 (34.7%)
Bladder Cancer (n=998)	82/277 (29.6%)	170/628 (27.1%)	4/9 (44.4%)	1/0 (0.0%)	11/32 (34.4%)	12/48 (25.0%)
EPHA3
Cancer type/ Sample site	Primary non-metastatic (n=2930)	Primary metastatic (n=8757)	Bone metastasis (n=595)	CNS/Brain metastasis (n=353)	Liver metastasis (n=1874)	Lung metastasis (n=564)
Colorectal Cancer (n=3194)	20/310 (6.5%)	104/2087 (5.0%)	1/11 (9.1%)	0/22 (0.0%)	16/618 (2.6%)	5/146 (3.4%)
Breast Cancer (n=2046)	3/581 (0.5%)	2/928 (0.2%)	3/145 (2.1%)	0/41 (0.0%)	1/272 (0.4%)	0/79 (0.0%)
Non-Small Cell Lung Cancer (n=3451)	41/709 (5.8%)	131/2159 (6.1%)	10/205 (4.9%)	19/194 (9.8%)	8/164 (4.9%)	1/20 (5.0%)
Melanoma (n=626)	9/145 (6.2%)	16/184 (8.7%)	3/22 (13.6%)	4/62 (6.5%)	7/103 (6.8%)	25/110 (22.7%)
Pancreatic Cancer (n=1742)	0/121 (0.0%)	0/1022 (0.0%)	0/2 (0.0%)	0/1 (0.0%)	0/543 (0.0%)	0/53 (0.0%)
Prostate Cancer (n=1480)	6/314 (1.9%)	9/824 (1.1%)	4/193 (2.1%)	0/12 (0.0%)	1/89 (1.1%)	1/48 (2.1%)
Ovarian Cancer (n=491)	0/62 (0.0%)	0/370 (0.0%)	0/4 (0.0%)	0/11 (0.0%)	0/33 (0.0%)	0/11 (0.0%)
Endometrial Cancer (n=1045)	27/411 (6.6%)	37/555 (6.7%)	0/0 (0.0%)	1/6 (16.7%)	1/20 (5.0%)	2/49 (4.1%)
Bladder Cancer (n=998)	9/277 (3.2%)	15/628 (2.4%)	1/9 (11.1%)	0/0 (0.0%)	3/32 (9.4%)	2/48 (4.2%)
EPHA5
Cancer type/ Sample site	Primary non-metastatic (n=2930)	Primary metastatic (n=8757)	Bone metastasis (n=595)	CNS/Brain metastasis (n=353)	Liver metastasis (n=1874)	Lung metastasis (n=564)
Colorectal Cancer (n=3194)	28/310 (9.0%)	108/2087 (5.2%)	1/11 (9.1%)	1/22 (4.5%)	22/618 (3.6%)	4/146 (2.7%)
Breast Cancer (n=2046)	6/581 (1.0%)	8/928 (0.9%)	2/145 (1.4%)	2/41 (4.9%)	5/272 (1.8%)	0/79 (0.0%)
Non-Small Cell Lung Cancer (n=3451)	29/709 (4.1%)	126/2159 (5.8%)	16/205 (7.8%)	13/194 (6.7%)	6/164 (3.7%)	1/20 (5.0%)
Melanoma (n=626)	4/145 (2.8%)	7/184 (3.8%)	0/22 (0.0%)	5/62 (8.1%)	3/103 (2.9%)	7/110 (6.4%)
Pancreatic Cancer (n=1742)	0/121 (0.0%)	0/1022 (0.0%)	0/2 (0.0%)	0/1 (0.0%)	0/543 (0.0%)	0/53 (0.0%)
Prostate Cancer (n=1480)	3/314 (1.0%)	6/824 (0.7%)	1/193 (0.5%)	0/12 (0.0%)	1/89 (1.1%)	1/48 (2.1%)
Ovarian Cancer (n=491)	2/62 (3.2%)	3/370 (0.8%)	0/4 (0.0%)	0/11 (0.0%)	0/33 (0.0%)	0/11 (0.0%)
Endometrial Cancer (n=1045)	42/411 (10.2%)	36/555 (6.5%)	0/0 (0.0%)	1/6 (16.7%)	0/20 (0.0%)	0/49 (0.0%)
Bladder Cancer (n=998)	8/277 (2.9%)	16/628 (2.5%)	1/9 (11.1%)	0/0 (0.0%)	0/32 (0.0%)	2/48 (4.2%)
RB1
Cancer type/ Sample site	Primary non-metastatic (n=2930)	Primary metastatic (n=8757)	Bone metastasis (n=595)	CNS/Brain metastasis (n=353)	Liver metastasis (n=1874)	Lung metastasis (n=564)
Colorectal Cancer (n=3194)	9/310 (2.9%)	56/2087 (2.7%)	0/11 (0.0%)	1/22 (4.5%)	7/618 (1.1%)	1/146 (0.7%)
Breast Cancer (n=2046)	16/581 (2.8%)	26/928 (2.8%)	4/145 (2.8%)	2/41 (4.9%)	12/272 (4.4%)	2/79 (2.5%)
Non-Small Cell Lung Cancer (n=3451)	25/709 (3.5%)	116/2159 (5.4%)	15/205 (7.3%)	19/194 (9.8%)	13/164 (7.9%)	0/20 (0.0%)
Melanoma (n=626)	7/145 (4.8%)	6/184 (3.3%)	1/22 (4.5%)	3/62 (4.8%)	5/103 (4.9%)	9/110 (8.2%)
Pancreatic Cancer (n=1742)	3/121 (2.5%)	23/1022 (2.3%)	0/2 (0.0%)	1/1 (100.0%)	14/543 (2.6%)	1/53 (1.9%)
Prostate Cancer (n=1480)	5/314 (1.6%)	14/824 (1.7%)	6/193 (3.1%)	1/12 (8.3%)	5/89 (5.6%)	5/48 (10.4%)
Ovarian Cancer (n=491)	0/62 (0.0%)	0/370 (0.0%)	0/4 (0.0%)	0/11 (0.0%)	0/33 (0.0%)	0/11 (0.0%)
Endometrial Cancer (n=1045)	27/411 (6.6%)	40/555 (7.2%)	0/0 (0.0%)	1/6 (16.7%)	1/20 (5.0%)	1/49 (2.0%)
Bladder Cancer (n=998)	36/277 (13.0%)	109/628 (17.4%)	2/9 (22.2%)	0/0 (0.0%)	4/32 (12.5%)	5/48 (10.4%)
KMT2D
Cancer type/ Sample site	Primary non-metastatic (n=2930)	Primary metastatic (n=8757)	Bone metastasis (n=595)	CNS/Brain metastasis (n=353)	Liver metastasis (n=1874)	Lung metastasis (n=564)
Colorectal Cancer (n=3194)	47/310 (15.2%)	199/2087 (9.5%)	1/11 (9.1%)	0/22 (0.0%)	20/618 (3.2%)	2/146 (1.4%)
Breast Cancer (n=2046)	9/581 (1.5%)	14/928 (1.5%)	4/145 (2.8%)	0/41 (0.0%)	5/272 (1.8%)	1/79 (1.3%)
Non-Small Cell Lung Cancer (n=3451)	37/709 (5.2%)	130/2159 (6.0%)	9/205 (4.4%)	20/194 (10.3%)	6/164 (3.7%)	0/20 (0.0%)
Melanoma (n=626)	17/145 (11.7%)	17/184 (9.2%)	2/22 (9.1%)	14/62 (22.6%)	10/103 (9.7%)	28/110 (25.5%)
Pancreatic Cancer (n=1742)	8/121 (6.6%)	25/1022 (2.4%)	0/2 (0.0%)	0/1 (0.0%)	19/543 (3.5%)	2/53 (3.8%)
Prostate Cancer (n=1480)	19/314 (6.1%)	46/824 (5.6%)	10/193 (5.2%)	0/12 (0.0%)	3/89 (3.4%)	5/48 (10.4%)
Ovarian Cancer (n=491)	3/62 (4.8%)	9/370 (2.4%)	0/4 (0.0%)	2/11 (18.2%)	1/33 (3.0%)	1/11 (9.1%)
Endometrial Cancer (n=1045)	64/411 (15.6%)	84/555 (15.1%)	0/0 (0.0%)	1/6 (16.7%)	5/20 (25.0%)	6/49 (12.2%)
Bladder Cancer (n=998)	69/277 (24.9%)	158/628 (25.2%)	4/9 (44.4%)	0/0 (0.0%)	9/32 (28.1%)	6/48 (12.5%)
BRAF
Cancer type/ Sample site	Primary non-metastatic (n=2930)	Primary metastatic (n=8757)	Bone metastasis (n=595)	CNS/Brain metastasis (n=353)	Liver metastasis (n=1874)	Lung metastasis (n=564)
Colorectal Cancer (n=3194)	31/310 (10.0%)	239/2087 (11.5%)	0/11 (0.0%)	2/22 (9.1%)	34/618 (5.5%)	8/146 (5.5%)
Breast Cancer (n=2046)	3/581 (0.5%)	4/928 (0.4%)	0/145 (0.0%)	0/41 (0.0%)	0/272 (0.0%)	1/79 (1.3%)
Non-Small Cell Lung Cancer (n=3451)	32/709 (4.5%)	122/2159 (5.7%)	6/205 (2.9%)	9/194 (4.6%)	7/164 (4.3%)	0/20 (0.0%)
Melanoma (n=626)	41/145 (28.3%)	50/184 (27.2%)	9/22 (40.9%)	31/62 (50.0%)	16/103 (15.5%)	42/110 (38.2%)
Pancreatic Cancer (n=1742)	0/121 (0.0%)	0/1022 (0.0%)	0/2 (0.0%)	0/1 (0.0%)	0/543 (0.0%)	0/53 (0.0%)
Prostate Cancer (n=1480)	7/314 (2.2%)	18/824 (2.2%)	3/193 (1.6%)	0/12 (0.0%)	1/89 (1.1%)	2/48 (4.2%)
Ovarian Cancer (n=491)	2/62 (3.2%)	6/370 (1.6%)	0/4 (0.0%)	1/11 (9.1%)	0/33 (0.0%)	1/11 (9.1%)
Endometrial Cancer (n=1045)	24/411 (5.8%)	23/555 (4.1%)	0/0 (0.0%)	0/6 (0.0%)	1/20 (5.0%)	3/49 (6.1%)
Bladder Cancer (n=998)	14/277 (5.1%)	28/628 (4.5%)	0/9 (0.0%)	0/0 (0.0%)	2/32 (6.2%)	1/48 (2.1%)
GATA3
Cancer type/ Sample site	Primary non-metastatic (n=2930)	Primary metastatic (n=8757)	Bone metastasis (n=595)	CNS/Brain metastasis (n=353)	Liver metastasis (n=1874)	Lung metastasis (n=564)
Colorectal Cancer (n=3194)	12/310 (3.9%)	44/2087 (2.1%)	0/11 (0.0%)	0/22 (0.0%)	7/618 (1.1%)	5/146 (3.4%)
Breast Cancer (n=2046)	82/581 (14.1%)	164/928 (17.7%)	26/145 (17.9%)	7/41 (17.1%)	47/272 (17.3%)	20/79 (25.3%)
Non-Small Cell Lung Cancer (n=3451)	11/709 (1.6%)	41/2159 (1.9%)	4/205 (2.0%)	5/194 (2.6%)	0/164 (0.0%)	0/20 (0.0%)
Melanoma (n=626)	6/145 (4.1%)	5/184 (2.7%)	0/22 (0.0%)	2/62 (3.2%)	1/103 (1.0%)	11/110 (10.0%)
Pancreatic Cancer (n=1742)	0/121 (0.0%)	0/1022 (0.0%)	0/2 (0.0%)	0/1 (0.0%)	0/543 (0.0%)	0/53 (0.0%)
Prostate Cancer (n=1480)	4/314 (1.3%)	5/824 (0.6%)	0/193 (0.0%)	1/12 (8.3%)	3/89 (3.4%)	0/48 (0.0%)
Ovarian Cancer (n=491)	1/62 (1.6%)	1/370 (0.3%)	0/4 (0.0%)	0/11 (0.0%)	0/33 (0.0%)	0/11 (0.0%)
Endometrial Cancer (n=1045)	9/411 (2.2%)	15/555 (2.7%)	0/0 (0.0%)	0/6 (0.0%)	1/20 (5.0%)	0/49 (0.0%)
Bladder Cancer (n=998)	13/277 (4.7%)	18/628 (2.9%)	0/9 (0.0%)	0/0 (0.0%)	2/32 (6.2%)	0/48 (0.0%)
CDH1
Cancer type/ Sample site	Primary non-metastatic (n=2930)	Primary metastatic (n=8757)	Bone metastasis (n=595)	CNS/Brain metastasis (n=353)	Liver metastasis (n=1874)	Lung metastasis (n=564)
Colorectal Cancer (n=3194)	12/310 (3.9%)	46/2087 (2.2%)	0/11 (0.0%)	1/22 (4.5%)	3/618 (0.5%)	0/146 (0.0%)
Breast Cancer (n=2046)	80/581 (13.8%)	123/928 (13.3%)	33/145 (22.8%)	6/41 (14.6%)	27/272 (9.9%)	1/79 (1.3%)
Non-Small Cell Lung Cancer (n=3451)	8/709 (1.1%)	23/2159 (1.1%)	1/205 (0.5%)	3/194 (1.5%)	1/164 (0.6%)	0/20 (0.0%)
Melanoma (n=626)	4/145 (2.8%)	1/184 (0.5%)	0/22 (0.0%)	3/62 (4.8%)	1/103 (1.0%)	8/110 (7.3%)
Pancreatic Cancer (n=1742)	1/121 (0.8%)	2/1022 (0.2%)	0/2 (0.0%)	0/1 (0.0%)	2/543 (0.4%)	0/53 (0.0%)
Prostate Cancer (n=1480)	5/314 (1.6%)	10/824 (1.2%)	0/193 (0.0%)	0/12 (0.0%)	0/89 (0.0%)	2/48 (4.2%)
Ovarian Cancer (n=491)	0/62 (0.0%)	0/370 (0.0%)	0/4 (0.0%)	0/11 (0.0%)	0/33 (0.0%)	0/11 (0.0%)
Endometrial Cancer (n=1045)	15/411 (3.6%)	20/555 (3.6%)	0/0 (0.0%)	0/6 (0.0%)	0/20 (0.0%)	2/49 (4.1%)
Bladder Cancer (n=998)	14/277 (5.1%)	31/628 (4.9%)	0/9 (0.0%)	0/0 (0.0%)	1/32 (3.1%)	0/48 (0.0%)
MAP3K1
Cancer type/ Sample site	Primary non-metastatic (n=2930)	Primary metastatic (n=8757)	Bone metastasis (n=595)	CNS/Brain metastasis (n=353)	Liver metastasis (n=1874)	Lung metastasis (n=564)
Colorectal Cancer (n=3194)	17/310 (5.5%)	66/2087 (3.2%)	1/11 (9.1%)	0/22 (0.0%)	15/618 (2.4%)	3/146 (2.1%)
Breast Cancer (n=2046)	54/581 (9.3%)	76/928 (8.2%)	14/145 (9.7%)	2/41 (4.9%)	20/272 (7.4%)	5/79 (6.3%)
Non-Small Cell Lung Cancer (n=3451)	5/709 (0.7%)	36/2159 (1.7%)	2/205 (1.0%)	3/194 (1.5%)	1/164 (0.6%)	0/20 (0.0%)
Melanoma (n=626)	5/145 (3.4%)	6/184 (3.3%)	0/22 (0.0%)	4/62 (6.5%)	3/103 (2.9%)	5/110 (4.5%)
Pancreatic Cancer (n=1742)	2/121 (1.7%)	5/1022 (0.5%)	0/2 (0.0%)	0/1 (0.0%)	3/543 (0.6%)	1/53 (1.9%)
Prostate Cancer (n=1480)	4/314 (1.3%)	6/824 (0.7%)	2/193 (1.0%)	0/12 (0.0%)	1/89 (1.1%)	0/48 (0.0%)
Ovarian Cancer (n=491)	1/62 (1.6%)	4/370 (1.1%)	0/4 (0.0%)	0/11 (0.0%)	0/33 (0.0%)	0/11 (0.0%)
Endometrial Cancer (n=1045)	34/411 (8.3%)	40/555 (7.2%)	0/0 (0.0%)	1/6 (16.7%)	1/20 (5.0%)	0/49 (0.0%)
Bladder Cancer (n=998)	9/277 (3.2%)	15/628 (2.4%)	1/9 (11.1%)	0/0 (0.0%)	0/32 (0.0%)	1/48 (2.1%)
PTEN
Cancer type/ Sample site	Primary non-metastatic (n=2930)	Primary metastatic (n=8757)	Bone metastasis (n=595)	CNS/Brain metastasis (n=353)	Liver metastasis (n=1874)	Lung metastasis (n=564)
Colorectal Cancer (n=3194)	32/310 (10.3%)	138/2087 (6.6%)	0/11 (0.0%)	1/22 (4.5%)	19/618 (3.1%)	5/146 (3.4%)
Breast Cancer (n=2046)	38/581 (6.5%)	76/928 (8.2%)	9/145 (6.2%)	2/41 (4.9%)	13/272 (4.8%)	6/79 (7.6%)
Non-Small Cell Lung Cancer (n=3451)	22/709 (3.1%)	76/2159 (3.5%)	6/205 (2.9%)	14/194 (7.2%)	2/164 (1.2%)	3/20 (15.0%)
Melanoma (n=626)	10/145 (6.9%)	9/184 (4.9%)	3/22 (13.6%)	17/62 (27.4%)	7/103 (6.8%)	9/110 (8.2%)
Pancreatic Cancer (n=1742)	3/121 (2.5%)	11/1022 (1.1%)	0/2 (0.0%)	0/1 (0.0%)	11/543 (2.0%)	0/53 (0.0%)
Prostate Cancer (n=1480)	21/314 (6.7%)	71/824 (8.6%)	16/193 (8.3%)	1/12 (8.3%)	8/89 (9.0%)	6/48 (12.5%)
Ovarian Cancer (n=491)	0/62 (0.0%)	0/370 (0.0%)	0/4 (0.0%)	0/11 (0.0%)	0/33 (0.0%)	0/11 (0.0%)
Endometrial Cancer (n=1045)	294/411 (71.5%)	250/555 (45.0%)	3/0 (0.0%)	2/6 (33.3%)	8/20 (40.0%)	19/49 (38.8%)
Bladder Cancer (n=998)	6/277 (2.2%)	28/628 (4.5%)	1/9 (11.1%)	0/0 (0.0%)	1/32 (3.1%)	2/48 (4.2%)
ESR1
Cancer type/ Sample site	Primary non-metastatic (n=2930)	Primary metastatic (n=8757)	Bone metastasis (n=595)	CNS/Brain metastasis (n=353)	Liver metastasis (n=1874)	Lung metastasis (n=564)
Colorectal Cancer (n=3194)	12/310 (3.9%)	65/2087 (3.1%)	0/11 (0.0%)	2/22 (9.1%)	11/618 (1.8%)	3/146 (2.1%)
Breast Cancer (n=2046)	8/581 (1.4%)	25/928 (2.7%)	22/145 (15.2%)	3/41 (7.3%)	63/272 (23.2%)	7/79 (8.9%)
Non-Small Cell Lung Cancer (n=3451)	4/709 (0.6%)	43/2159 (2.0%)	1/205 (0.5%)	0/194 (0.0%)	5/164 (3.0%)	0/20 (0.0%)
Melanoma (n=626)	2/145 (1.4%)	6/184 (3.3%)	0/22 (0.0%)	2/62 (3.2%)	4/103 (3.9%)	5/110 (4.5%)
Pancreatic Cancer (n=1742)	0/121 (0.0%)	0/1022 (0.0%)	0/2 (0.0%)	0/1 (0.0%)	0/543 (0.0%)	0/53 (0.0%)
Prostate Cancer (n=1480)	2/314 (0.6%)	2/824 (0.2%)	1/193 (0.5%)	0/12 (0.0%)	0/89 (0.0%)	0/48 (0.0%)
Ovarian Cancer (n=491)	0/62 (0.0%)	0/370 (0.0%)	0/4 (0.0%)	0/11 (0.0%)	0/33 (0.0%)	0/11 (0.0%)
Endometrial Cancer (n=1045)	19/411 (4.6%)	23/555 (4.1%)	1/0 (0.0%)	0/6 (0.0%)	1/20 (5.0%)	5/49 (10.2%)
Bladder Cancer (n=998)	2/277 (0.7%)	12/628 (1.9%)	0/9 (0.0%)	0/0 (0.0%)	1/32 (3.1%)	1/48 (2.1%)
TBX3
Cancer type/ Sample site	Primary non-metastatic (n=2930)	Primary metastatic (n=8757)	Bone metastasis (n=595)	CNS/Brain metastasis (n=353)	Liver metastasis (n=1874)	Lung metastasis (n=564)
Colorectal Cancer (n=3194)	10/310 (3.2%)	72/2087 (3.4%)	1/11 (9.1%)	1/22 (4.5%)	7/618 (1.1%)	0/146 (0.0%)
Breast Cancer (n=2046)	37/581 (6.4%)	50/928 (5.4%)	12/145 (8.3%)	5/41 (12.2%)	11/272 (4.0%)	2/79 (2.5%)
Non-Small Cell Lung Cancer (n=3451)	15/709 (2.1%)	72/2159 (3.3%)	6/205 (2.9%)	14/194 (7.2%)	4/164 (2.4%)	0/20 (0.0%)
Melanoma (n=626)	4/145 (2.8%)	7/184 (3.8%)	0/22 (0.0%)	5/62 (8.1%)	5/103 (4.9%)	11/110 (10.0%)
Pancreatic Cancer (n=1742)	1/121 (0.8%)	6/1022 (0.6%)	0/2 (0.0%)	0/1 (0.0%)	3/543 (0.6%)	0/53 (0.0%)
Prostate Cancer (n=1480)	4/314 (1.3%)	9/824 (1.1%)	2/193 (1.0%)	0/12 (0.0%)	1/89 (1.1%)	4/48 (8.3%)
Ovarian Cancer (n=491)	0/62 (0.0%)	0/370 (0.0%)	0/4 (0.0%)	0/11 (0.0%)	0/33 (0.0%)	0/11 (0.0%)
Endometrial Cancer (n=1045)	26/411 (6.3%)	25/555 (4.5%)	1/0 (0.0%)	0/6 (0.0%)	3/20 (15.0%)	3/49 (6.1%)
Bladder Cancer (n=998)	12/277 (4.3%)	17/628 (2.7%)	0/9 (0.0%)	0/0 (0.0%)	0/32 (0.0%)	2/48 (4.2%)
CBFB
Cancer type/ Sample site	Primary non-metastatic (n=2930)	Primary metastatic (n=8757)	Bone metastasis (n=595)	CNS/Brain metastasis (n=353)	Liver metastasis (n=1874)	Lung metastasis (n=564)
Colorectal Cancer (n=3194)	4/310 (1.3%)	13/2087 (0.6%)	0/11 (0.0%)	0/22 (0.0%)	4/618 (0.6%)	0/146 (0.0%)
Breast Cancer (n=2046)	61/581 (10.5%)	43/928 (4.6%)	5/145 (3.4%)	3/41 (7.3%)	5/272 (1.8%)	2/79 (2.5%)
Non-Small Cell Lung Cancer (n=3451)	3/709 (0.4%)	5/2159 (0.2%)	0/205 (0.0%)	0/194 (0.0%)	0/164 (0.0%)	0/20 (0.0%)
Melanoma (n=626)	1/145 (0.7%)	1/184 (0.5%)	0/22 (0.0%)	1/62 (1.6%)	1/103 (1.0%)	0/110 (0.0%)
Pancreatic Cancer (n=1742)	0/121 (0.0%)	0/1022 (0.0%)	0/2 (0.0%)	0/1 (0.0%)	0/543 (0.0%)	0/53 (0.0%)
Prostate Cancer (n=1480)	0/314 (0.0%)	0/824 (0.0%)	0/193 (0.0%)	0/12 (0.0%)	0/89 (0.0%)	0/48 (0.0%)
Ovarian Cancer (n=491)	0/62 (0.0%)	0/370 (0.0%)	0/4 (0.0%)	0/11 (0.0%)	0/33 (0.0%)	0/11 (0.0%)
Endometrial Cancer (n=1045)	6/411 (1.5%)	9/555 (1.6%)	1/0 (0.0%)	0/6 (0.0%)	1/20 (5.0%)	0/49 (0.0%)
Bladder Cancer (n=998)	0/277 (0.0%)	0/628 (0.0%)	0/9 (0.0%)	0/0 (0.0%)	0/32 (0.0%)	0/48 (0.0%)
AKT1
Cancer type/ Sample site	Primary non-metastatic (n=2930)	Primary metastatic (n=8757)	Bone metastasis (n=595)	CNS/Brain metastasis (n=353)	Liver metastasis (n=1874)	Lung metastasis (n=564)
Colorectal Cancer (n=3194)	8/310 (2.6%)	44/2087 (2.1%)	0/11 (0.0%)	0/22 (0.0%)	6/618 (1.0%)	0/146 (0.0%)
Breast Cancer (n=2046)	28/581 (4.8%)	47/928 (5.1%)	13/145 (9.0%)	0/41 (0.0%)	15/272 (5.5%)	3/79 (3.8%)
Non-Small Cell Lung Cancer (n=3451)	5/709 (0.7%)	14/2159 (0.6%)	0/205 (0.0%)	2/194 (1.0%)	2/164 (1.2%)	0/20 (0.0%)
Melanoma (n=626)	4/145 (2.8%)	3/184 (1.6%)	0/22 (0.0%)	1/62 (1.6%)	2/103 (1.9%)	5/110 (4.5%)
Pancreatic Cancer (n=1742)	1/121 (0.8%)	3/1022 (0.3%)	0/2 (0.0%)	0/1 (0.0%)	3/543 (0.6%)	0/53 (0.0%)
Prostate Cancer (n=1480)	3/314 (1.0%)	19/824 (2.3%)	4/193 (2.1%)	0/12 (0.0%)	1/89 (1.1%)	1/48 (2.1%)
Ovarian Cancer (n=491)	0/62 (0.0%)	0/370 (0.0%)	0/4 (0.0%)	0/11 (0.0%)	0/33 (0.0%)	0/11 (0.0%)
Endometrial Cancer (n=1045)	17/411 (4.1%)	23/555 (4.1%)	1/0 (0.0%)	0/6 (0.0%)	0/20 (0.0%)	6/49 (12.2%)
Bladder Cancer (n=998)	4/277 (1.4%)	10/628 (1.6%)	0/9 (0.0%)	0/0 (0.0%)	1/32 (3.1%)	0/48 (0.0%)
FOXA1
Cancer type/ Sample site	Primary non-metastatic (n=2930)	Primary metastatic (n=8757)	Bone metastasis (n=595)	CNS/Brain metastasis (n=353)	Liver metastasis (n=1874)	Lung metastasis (n=564)
Colorectal Cancer (n=3194)	4/310 (1.3%)	15/2087 (0.7%)	0/11 (0.0%)	0/22 (0.0%)	2/618 (0.3%)	0/146 (0.0%)
Breast Cancer (n=2046)	27/581 (4.6%)	27/928 (2.9%)	10/145 (6.9%)	3/41 (7.3%)	21/272 (7.7%)	2/79 (2.5%)
Non-Small Cell Lung Cancer (n=3451)	2/709 (0.3%)	15/2159 (0.7%)	3/205 (1.5%)	6/194 (3.1%)	2/164 (1.2%)	0/20 (0.0%)
Melanoma (n=626)	4/145 (2.8%)	0/184 (0.0%)	0/22 (0.0%)	2/62 (3.2%)	0/103 (0.0%)	2/110 (1.8%)
Pancreatic Cancer (n=1742)	0/121 (0.0%)	0/1022 (0.0%)	0/2 (0.0%)	0/1 (0.0%)	0/543 (0.0%)	0/53 (0.0%)
Prostate Cancer (n=1480)	50/314 (15.9%)	132/824 (16.0%)	27/193 (14.0%)	0/12 (0.0%)	18/89 (20.2%)	8/48 (16.7%)
Ovarian Cancer (n=491)	1/62 (1.6%)	1/370 (0.3%)	0/4 (0.0%)	0/11 (0.0%)	0/33 (0.0%)	0/11 (0.0%)
Endometrial Cancer (n=1045)	11/411 (2.7%)	23/555 (4.1%)	0/0 (0.0%)	0/6 (0.0%)	0/20 (0.0%)	0/49 (0.0%)
Bladder Cancer (n=998)	17/277 (6.1%)	30/628 (4.8%)	1/9 (11.1%)	0/0 (0.0%)	0/32 (0.0%)	0/48 (0.0%)
KMT2C
Cancer type/ Sample site	Primary non-metastatic (n=2930)	Primary metastatic (n=8757)	Bone metastasis (n=595)	CNS/Brain metastasis (n=353)	Liver metastasis (n=1874)	Lung metastasis (n=564)
Colorectal Cancer (n=3194)	30/310 (9.7%)	133/2087 (6.4%)	0/11 (0.0%)	0/22 (0.0%)	17/618 (2.8%)	2/146 (1.4%)
Breast Cancer (n=2046)	29/581 (5.0%)	38/928 (4.1%)	8/145 (5.5%)	1/41 (2.4%)	12/272 (4.4%)	3/79 (3.8%)
Non-Small Cell Lung Cancer (n=3451)	22/709 (3.1%)	77/2159 (3.6%)	12/205 (5.9%)	12/194 (6.2%)	3/164 (1.8%)	1/20 (5.0%)
Melanoma (n=626)	18/145 (12.4%)	17/184 (9.2%)	2/22 (9.1%)	7/62 (11.3%)	12/103 (11.7%)	22/110 (20.0%)
Pancreatic Cancer (n=1742)	4/121 (3.3%)	24/1022 (2.3%)	0/2 (0.0%)	0/1 (0.0%)	15/543 (2.8%)	0/53 (0.0%)
Prostate Cancer (n=1480)	19/314 (6.1%)	45/824 (5.5%)	5/193 (2.6%)	1/12 (8.3%)	3/89 (3.4%)	2/48 (4.2%)
Ovarian Cancer (n=491)	2/62 (3.2%)	14/370 (3.8%)	0/4 (0.0%)	0/11 (0.0%)	2/33 (6.1%)	0/11 (0.0%)
Endometrial Cancer (n=1045)	37/411 (9.0%)	48/555 (8.6%)	0/0 (0.0%)	1/6 (16.7%)	0/20 (0.0%)	1/49 (2.0%)
Bladder Cancer (n=998)	43/277 (15.5%)	68/628 (10.8%)	3/9 (33.3%)	1/0 (0.0%)	1/32 (3.1%)	4/48 (8.3%)
MAP2K4
Cancer type/ Sample site	Primary non-metastatic (n=2930)	Primary metastatic (n=8757)	Bone metastasis (n=595)	CNS/Brain metastasis (n=353)	Liver metastasis (n=1874)	Lung metastasis (n=564)
Colorectal Cancer (n=3194)	16/310 (5.2%)	45/2087 (2.2%)	0/11 (0.0%)	1/22 (4.5%)	14/618 (2.3%)	2/146 (1.4%)
Breast Cancer (n=2046)	22/581 (3.8%)	39/928 (4.2%)	8/145 (5.5%)	5/41 (12.2%)	7/272 (2.6%)	2/79 (2.5%)
Non-Small Cell Lung Cancer (n=3451)	2/709 (0.3%)	16/2159 (0.7%)	0/205 (0.0%)	3/194 (1.5%)	4/164 (2.4%)	1/20 (5.0%)
Melanoma (n=626)	4/145 (2.8%)	4/184 (2.2%)	0/22 (0.0%)	3/62 (4.8%)	0/103 (0.0%)	1/110 (0.9%)
Pancreatic Cancer (n=1742)	2/121 (1.7%)	8/1022 (0.8%)	0/2 (0.0%)	0/1 (0.0%)	15/543 (2.8%)	2/53 (3.8%)
Prostate Cancer (n=1480)	2/314 (0.6%)	3/824 (0.4%)	0/193 (0.0%)	0/12 (0.0%)	0/89 (0.0%)	0/48 (0.0%)
Ovarian Cancer (n=491)	0/62 (0.0%)	0/370 (0.0%)	0/4 (0.0%)	0/11 (0.0%)	0/33 (0.0%)	0/11 (0.0%)
Endometrial Cancer (n=1045)	13/411 (3.2%)	9/555 (1.6%)	0/0 (0.0%)	0/6 (0.0%)	1/20 (5.0%)	1/49 (2.0%)
Bladder Cancer (n=998)	2/277 (0.7%)	10/628 (1.6%)	0/9 (0.0%)	0/0 (0.0%)	0/32 (0.0%)	0/48 (0.0%)
NCOR1
Cancer type/ Sample site	Primary non-metastatic (n=2930)	Primary metastatic (n=8757)	Bone metastasis (n=595)	CNS/Brain metastasis (n=353)	Liver metastasis (n=1874)	Lung metastasis (n=564)
Colorectal Cancer (n=3194)	20/310 (6.5%)	98/2087 (4.7%)	0/11 (0.0%)	0/22 (0.0%)	16/618 (2.6%)	4/146 (2.7%)
Breast Cancer (n=2046)	22/581 (3.8%)	34/928 (3.7%)	6/145 (4.1%)	2/41 (4.9%)	11/272 (4.0%)	1/79 (1.3%)
Non-Small Cell Lung Cancer (n=3451)	12/709 (1.7%)	53/2159 (2.5%)	5/205 (2.4%)	10/194 (5.2%)	4/164 (2.4%)	0/20 (0.0%)
Melanoma (n=626)	6/145 (4.1%)	7/184 (3.8%)	1/22 (4.5%)	5/62 (8.1%)	5/103 (4.9%)	10/110 (9.1%)
Pancreatic Cancer (n=1742)	0/121 (0.0%)	0/1022 (0.0%)	0/2 (0.0%)	0/1 (0.0%)	0/543 (0.0%)	0/53 (0.0%)
Prostate Cancer (n=1480)	10/314 (3.2%)	24/824 (2.9%)	2/193 (1.0%)	1/12 (8.3%)	3/89 (3.4%)	2/48 (4.2%)
Ovarian Cancer (n=491)	1/62 (1.6%)	8/370 (2.2%)	0/4 (0.0%)	0/11 (0.0%)	0/33 (0.0%)	0/11 (0.0%)
Endometrial Cancer (n=1045)	29/411 (7.1%)	36/555 (6.5%)	0/0 (0.0%)	0/6 (0.0%)	0/20 (0.0%)	0/49 (0.0%)
Bladder Cancer (n=998)	24/277 (8.7%)	50/628 (8.0%)	1/9 (11.1%)	1/0 (0.0%)	1/32 (3.1%)	0/48 (0.0%)
RUNX1
Cancer type/ Sample site	Primary non-metastatic (n=2930)	Primary metastatic (n=8757)	Bone metastasis (n=595)	CNS/Brain metastasis (n=353)	Liver metastasis (n=1874)	Lung metastasis (n=564)
Colorectal Cancer (n=3194)	10/310 (3.2%)	36/2087 (1.7%)	0/11 (0.0%)	0/22 (0.0%)	0/618 (0.0%)	2/146 (1.4%)
Breast Cancer (n=2046)	24/581 (4.1%)	39/928 (4.2%)	3/145 (2.1%)	0/41 (0.0%)	8/272 (2.9%)	2/79 (2.5%)
Non-Small Cell Lung Cancer (n=3451)	7/709 (1.0%)	17/2159 (0.8%)	1/205 (0.5%)	5/194 (2.6%)	3/164 (1.8%)	0/20 (0.0%)
Melanoma (n=626)	5/145 (3.4%)	4/184 (2.2%)	1/22 (4.5%)	3/62 (4.8%)	2/103 (1.9%)	7/110 (6.4%)
Pancreatic Cancer (n=1742)	0/121 (0.0%)	0/1022 (0.0%)	0/2 (0.0%)	0/1 (0.0%)	0/543 (0.0%)	0/53 (0.0%)
Prostate Cancer (n=1480)	2/314 (0.6%)	5/824 (0.6%)	2/193 (1.0%)	0/12 (0.0%)	0/89 (0.0%)	0/48 (0.0%)
Ovarian Cancer (n=491)	1/62 (1.6%)	3/370 (0.8%)	0/4 (0.0%)	0/11 (0.0%)	0/33 (0.0%)	0/11 (0.0%)
Endometrial Cancer (n=1045)	17/411 (4.1%)	17/555 (3.1%)	0/0 (0.0%)	1/6 (16.7%)	0/20 (0.0%)	1/49 (2.0%)
Bladder Cancer (n=998)	12/277 (4.3%)	28/628 (4.5%)	0/9 (0.0%)	0/0 (0.0%)	2/32 (6.2%)	1/48 (2.1%)
MLL3
Cancer type/ Sample site	Primary non-metastatic (n=2930)	Primary metastatic (n=8757)	Bone metastasis (n=595)	CNS/Brain metastasis (n=353)	Liver metastasis (n=1874)	Lung metastasis (n=564)
Colorectal Cancer (n=3194)	7/310 (2.3%)	26/2087 (1.2%)	0/11 (0.0%)	0/22 (0.0%)	9/618 (1.5%)	1/146 (0.7%)
Breast Cancer (n=2046)	10/581 (1.7%)	24/928 (2.6%)	8/145 (5.5%)	1/41 (2.4%)	14/272 (5.1%)	6/79 (7.6%)
Non-Small Cell Lung Cancer (n=3451)	8/709 (1.1%)	40/2159 (1.9%)	3/205 (1.5%)	5/194 (2.6%)	5/164 (3.0%)	0/20 (0.0%)
Melanoma (n=626)	0/145 (0.0%)	0/184 (0.0%)	0/22 (0.0%)	0/62 (0.0%)	0/103 (0.0%)	0/110 (0.0%)
Pancreatic Cancer (n=1742)	0/121 (0.0%)	0/1022 (0.0%)	0/2 (0.0%)	0/1 (0.0%)	0/543 (0.0%)	0/53 (0.0%)
Prostate Cancer (n=1480)	1/314 (0.3%)	13/824 (1.6%)	3/193 (1.6%)	0/12 (0.0%)	1/89 (1.1%)	1/48 (2.1%)
Ovarian Cancer (n=491)	0/62 (0.0%)	0/370 (0.0%)	0/4 (0.0%)	0/11 (0.0%)	0/33 (0.0%)	0/11 (0.0%)
Endometrial Cancer (n=1045)	5/411 (1.2%)	8/555 (1.4%)	0/0 (0.0%)	0/6 (0.0%)	1/20 (5.0%)	1/49 (2.0%)
Bladder Cancer (n=998)	2/277 (0.7%)	15/628 (2.4%)	0/9 (0.0%)	1/0 (0.0%)	2/32 (6.2%)	2/48 (4.2%)
ERBB2
Cancer type/ Sample site	Primary non-metastatic (n=2930)	Primary metastatic (n=8757)	Bone metastasis (n=595)	CNS/Brain metastasis (n=353)	Liver metastasis (n=1874)	Lung metastasis (n=564)
Colorectal Cancer (n=3194)	19/310 (6.1%)	102/2087 (4.9%)	2/11 (18.2%)	1/22 (4.5%)	19/618 (3.1%)	4/146 (2.7%)
Breast Cancer (n=2046)	14/581 (2.4%)	16/928 (1.7%)	6/145 (4.1%)	3/41 (7.3%)	22/272 (8.1%)	1/79 (1.3%)
Non-Small Cell Lung Cancer (n=3451)	21/709 (3.0%)	91/2159 (4.2%)	10/205 (4.9%)	6/194 (3.1%)	5/164 (3.0%)	0/20 (0.0%)
Melanoma (n=626)	4/145 (2.8%)	2/184 (1.1%)	1/22 (4.5%)	4/62 (6.5%)	3/103 (2.9%)	10/110 (9.1%)
Pancreatic Cancer (n=1742)	1/121 (0.8%)	6/1022 (0.6%)	0/2 (0.0%)	0/1 (0.0%)	3/543 (0.6%)	1/53 (1.9%)
Prostate Cancer (n=1480)	3/314 (1.0%)	8/824 (1.0%)	5/193 (2.6%)	0/12 (0.0%)	0/89 (0.0%)	0/48 (0.0%)
Ovarian Cancer (n=491)	0/62 (0.0%)	0/370 (0.0%)	0/4 (0.0%)	0/11 (0.0%)	0/33 (0.0%)	0/11 (0.0%)
Endometrial Cancer (n=1045)	26/411 (6.3%)	35/555 (6.3%)	0/0 (0.0%)	1/6 (16.7%)	0/20 (0.0%)	2/49 (4.1%)
Bladder Cancer (n=998)	39/277 (14.1%)	77/628 (12.3%)	1/9 (11.1%)	0/0 (0.0%)	3/32 (9.4%)	7/48 (14.6%)
APC
Cancer type/ Sample site	Primary non-metastatic (n=2930)	Primary metastatic (n=8757)	Bone metastasis (n=595)	CNS/Brain metastasis (n=353)	Liver metastasis (n=1874)	Lung metastasis (n=564)
Colorectal Cancer (n=3194)	230/310 (74.2%)	1560/2087 (74.7%)	9/11 (81.8%)	16/22 (72.7%)	513/618 (83.0%)	120/146 (82.2%)
Breast Cancer (n=2046)	5/581 (0.9%)	5/928 (0.5%)	2/145 (1.4%)	1/41 (2.4%)	9/272 (3.3%)	3/79 (3.8%)
Non-Small Cell Lung Cancer (n=3451)	20/709 (2.8%)	94/2159 (4.4%)	10/205 (4.9%)	16/194 (8.2%)	12/164 (7.3%)	3/20 (15.0%)
Melanoma (n=626)	9/145 (6.2%)	14/184 (7.6%)	3/22 (13.6%)	11/62 (17.7%)	8/103 (7.8%)	15/110 (13.6%)
Pancreatic Cancer (n=1742)	2/121 (1.7%)	13/1022 (1.3%)	0/2 (0.0%)	0/1 (0.0%)	10/543 (1.8%)	0/53 (0.0%)
Prostate Cancer (n=1480)	20/314 (6.4%)	51/824 (6.2%)	26/193 (13.5%)	1/12 (8.3%)	9/89 (10.1%)	11/48 (22.9%)
Ovarian Cancer (n=491)	0/62 (0.0%)	0/370 (0.0%)	0/4 (0.0%)	0/11 (0.0%)	0/33 (0.0%)	0/11 (0.0%)
Endometrial Cancer (n=1045)	44/411 (10.7%)	40/555 (7.2%)	0/0 (0.0%)	1/6 (16.7%)	1/20 (5.0%)	0/49 (0.0%)
Bladder Cancer (n=998)	14/277 (5.1%)	42/628 (6.7%)	3/9 (33.3%)	0/0 (0.0%)	2/32 (6.2%)	1/48 (2.1%)
SMAD4
Cancer type/ Sample site	Primary non-metastatic (n=2930)	Primary metastatic (n=8757)	Bone metastasis (n=595)	CNS/Brain metastasis (n=353)	Liver metastasis (n=1874)	Lung metastasis (n=564)
Colorectal Cancer (n=3194)	41/310 (13.2%)	284/2087 (13.6%)	2/11 (18.2%)	2/22 (9.1%)	106/618 (17.2%)	12/146 (8.2%)
Breast Cancer (n=2046)	3/581 (0.5%)	11/928 (1.2%)	4/145 (2.8%)	1/41 (2.4%)	6/272 (2.2%)	0/79 (0.0%)
Non-Small Cell Lung Cancer (n=3451)	15/709 (2.1%)	77/2159 (3.6%)	8/205 (3.9%)	6/194 (3.1%)	9/164 (5.5%)	1/20 (5.0%)
Melanoma (n=626)	0/145 (0.0%)	0/184 (0.0%)	0/22 (0.0%)	0/62 (0.0%)	0/103 (0.0%)	0/110 (0.0%)
Pancreatic Cancer (n=1742)	25/121 (20.7%)	204/1022 (20.0%)	0/2 (0.0%)	0/1 (0.0%)	101/543 (18.6%)	16/53 (30.2%)
Prostate Cancer (n=1480)	5/314 (1.6%)	3/824 (0.4%)	0/193 (0.0%)	0/12 (0.0%)	0/89 (0.0%)	1/48 (2.1%)
Ovarian Cancer (n=491)	0/62 (0.0%)	0/370 (0.0%)	0/4 (0.0%)	0/11 (0.0%)	0/33 (0.0%)	0/11 (0.0%)
Endometrial Cancer (n=1045)	6/411 (1.5%)	13/555 (2.3%)	0/0 (0.0%)	0/6 (0.0%)	0/20 (0.0%)	0/49 (0.0%)
Bladder Cancer (n=998)	9/277 (3.2%)	5/628 (0.8%)	1/9 (11.1%)	0/0 (0.0%)	0/32 (0.0%)	1/48 (2.1%)
FBXW7
Cancer type/ Sample site	Primary non-metastatic (n=2930)	Primary metastatic (n=8757)	Bone metastasis (n=595)	CNS/Brain metastasis (n=353)	Liver metastasis (n=1874)	Lung metastasis (n=564)
Colorectal Cancer (n=3194)	65/310 (21.0%)	318/2087 (15.2%)	1/11 (9.1%)	3/22 (13.6%)	50/618 (8.1%)	18/146 (12.3%)
Breast Cancer (n=2046)	4/581 (0.7%)	4/928 (0.4%)	1/145 (0.7%)	0/41 (0.0%)	3/272 (1.1%)	1/79 (1.3%)
Non-Small Cell Lung Cancer (n=3451)	11/709 (1.6%)	48/2159 (2.2%)	4/205 (2.0%)	4/194 (2.1%)	5/164 (3.0%)	0/20 (0.0%)
Melanoma (n=626)	5/145 (3.4%)	5/184 (2.7%)	0/22 (0.0%)	9/62 (14.5%)	7/103 (6.8%)	7/110 (6.4%)
Pancreatic Cancer (n=1742)	0/121 (0.0%)	0/1022 (0.0%)	0/2 (0.0%)	0/1 (0.0%)	0/543 (0.0%)	0/53 (0.0%)
Prostate Cancer (n=1480)	4/314 (1.3%)	4/824 (0.5%)	1/193 (0.5%)	0/12 (0.0%)	0/89 (0.0%)	2/48 (4.2%)
Ovarian Cancer (n=491)	0/62 (0.0%)	0/370 (0.0%)	0/4 (0.0%)	0/11 (0.0%)	0/33 (0.0%)	0/11 (0.0%)
Endometrial Cancer (n=1045)	75/411 (18.2%)	97/555 (17.5%)	0/0 (0.0%)	1/6 (16.7%)	0/20 (0.0%)	6/49 (12.2%)
Bladder Cancer (n=998)	37/277 (13.4%)	51/628 (8.1%)	3/9 (33.3%)	0/0 (0.0%)	1/32 (3.1%)	0/48 (0.0%)
TCF7L2
Cancer type/ Sample site	Primary non-metastatic (n=2930)	Primary metastatic (n=8757)	Bone metastasis (n=595)	CNS/Brain metastasis (n=353)	Liver metastasis (n=1874)	Lung metastasis (n=564)
Colorectal Cancer (n=3194)	63/310 (20.3%)	293/2087 (14.0%)	2/11 (18.2%)	1/22 (4.5%)	64/618 (10.4%)	16/146 (11.0%)
Breast Cancer (n=2046)	3/581 (0.5%)	3/928 (0.3%)	1/145 (0.7%)	1/41 (2.4%)	2/272 (0.7%)	1/79 (1.3%)
Non-Small Cell Lung Cancer (n=3451)	4/709 (0.6%)	12/2159 (0.6%)	3/205 (1.5%)	3/194 (1.5%)	1/164 (0.6%)	0/20 (0.0%)
Melanoma (n=626)	1/145 (0.7%)	5/184 (2.7%)	0/22 (0.0%)	1/62 (1.6%)	2/103 (1.9%)	5/110 (4.5%)
Pancreatic Cancer (n=1742)	1/121 (0.8%)	1/1022 (0.1%)	0/2 (0.0%)	0/1 (0.0%)	2/543 (0.4%)	0/53 (0.0%)
Prostate Cancer (n=1480)	4/314 (1.3%)	3/824 (0.4%)	1/193 (0.5%)	0/12 (0.0%)	1/89 (1.1%)	1/48 (2.1%)
Ovarian Cancer (n=491)	0/62 (0.0%)	0/370 (0.0%)	0/4 (0.0%)	0/11 (0.0%)	0/33 (0.0%)	0/11 (0.0%)
Endometrial Cancer (n=1045)	10/411 (2.4%)	18/555 (3.2%)	0/0 (0.0%)	0/6 (0.0%)	1/20 (5.0%)	1/49 (2.0%)
Bladder Cancer (n=998)	5/277 (1.8%)	17/628 (2.7%)	1/9 (11.1%)	0/0 (0.0%)	1/32 (3.1%)	1/48 (2.1%)
SOX9
Cancer type/ Sample site	Primary non-metastatic (n=2930)	Primary metastatic (n=8757)	Bone metastasis (n=595)	CNS/Brain metastasis (n=353)	Liver metastasis (n=1874)	Lung metastasis (n=564)
Colorectal Cancer (n=3194)	46/310 (14.8%)	257/2087 (12.3%)	2/11 (18.2%)	0/22 (0.0%)	61/618 (9.9%)	9/146 (6.2%)
Breast Cancer (n=2046)	2/581 (0.3%)	6/928 (0.6%)	3/145 (2.1%)	0/41 (0.0%)	1/272 (0.4%)	2/79 (2.5%)
Non-Small Cell Lung Cancer (n=3451)	4/709 (0.6%)	24/2159 (1.1%)	1/205 (0.5%)	4/194 (2.1%)	0/164 (0.0%)	0/20 (0.0%)
Melanoma (n=626)	1/145 (0.7%)	2/184 (1.1%)	0/22 (0.0%)	0/62 (0.0%)	1/103 (1.0%)	3/110 (2.7%)
Pancreatic Cancer (n=1742)	0/121 (0.0%)	0/1022 (0.0%)	0/2 (0.0%)	0/1 (0.0%)	0/543 (0.0%)	0/53 (0.0%)
Prostate Cancer (n=1480)	3/314 (1.0%)	5/824 (0.6%)	0/193 (0.0%)	0/12 (0.0%)	0/89 (0.0%)	0/48 (0.0%)
Ovarian Cancer (n=491)	0/62 (0.0%)	0/370 (0.0%)	0/4 (0.0%)	0/11 (0.0%)	0/33 (0.0%)	0/11 (0.0%)
Endometrial Cancer (n=1045)	16/411 (3.9%)	20/555 (3.6%)	0/0 (0.0%)	1/6 (16.7%)	0/20 (0.0%)	3/49 (6.1%)
Bladder Cancer (n=998)	5/277 (1.8%)	12/628 (1.9%)	0/9 (0.0%)	0/0 (0.0%)	0/32 (0.0%)	2/48 (4.2%)
PTPRS
Cancer type/ Sample site	Primary non-metastatic (n=2930)	Primary metastatic (n=8757)	Bone metastasis (n=595)	CNS/Brain metastasis (n=353)	Liver metastasis (n=1874)	Lung metastasis (n=564)
Colorectal Cancer (n=3194)	47/310 (15.2%)	203/2087 (9.7%)	0/11 (0.0%)	1/22 (4.5%)	31/618 (5.0%)	6/146 (4.1%)
Breast Cancer (n=2046)	12/581 (2.1%)	6/928 (0.6%)	2/145 (1.4%)	1/41 (2.4%)	1/272 (0.4%)	3/79 (3.8%)
Non-Small Cell Lung Cancer (n=3451)	10/709 (1.4%)	44/2159 (2.0%)	3/205 (1.5%)	9/194 (4.6%)	5/164 (3.0%)	0/20 (0.0%)
Melanoma (n=626)	4/145 (2.8%)	11/184 (6.0%)	2/22 (9.1%)	3/62 (4.8%)	9/103 (8.7%)	16/110 (14.5%)
Pancreatic Cancer (n=1742)	1/121 (0.8%)	16/1022 (1.6%)	0/2 (0.0%)	0/1 (0.0%)	8/543 (1.5%)	2/53 (3.8%)
Prostate Cancer (n=1480)	7/314 (2.2%)	10/824 (1.2%)	0/193 (0.0%)	0/12 (0.0%)	0/89 (0.0%)	0/48 (0.0%)
Ovarian Cancer (n=491)	1/62 (1.6%)	4/370 (1.1%)	0/4 (0.0%)	0/11 (0.0%)	2/33 (6.1%)	1/11 (9.1%)
Endometrial Cancer (n=1045)	32/411 (7.8%)	39/555 (7.0%)	0/0 (0.0%)	1/6 (16.7%)	0/20 (0.0%)	2/49 (4.1%)
Bladder Cancer (n=998)	7/277 (2.5%)	27/628 (4.3%)	1/9 (11.1%)	0/0 (0.0%)	1/32 (3.1%)	1/48 (2.1%)
RNF43
Cancer type/ Sample site	Primary non-metastatic (n=2930)	Primary metastatic (n=8757)	Bone metastasis (n=595)	CNS/Brain metastasis (n=353)	Liver metastasis (n=1874)	Lung metastasis (n=564)
Colorectal Cancer (n=3194)	43/310 (13.9%)	202/2087 (9.7%)	1/11 (9.1%)	0/22 (0.0%)	22/618 (3.6%)	2/146 (1.4%)
Breast Cancer (n=2046)	2/581 (0.3%)	3/928 (0.3%)	1/145 (0.7%)	0/41 (0.0%)	2/272 (0.7%)	0/79 (0.0%)
Non-Small Cell Lung Cancer (n=3451)	3/709 (0.4%)	26/2159 (1.2%)	3/205 (1.5%)	3/194 (1.5%)	1/164 (0.6%)	0/20 (0.0%)
Melanoma (n=626)	3/145 (2.1%)	2/184 (1.1%)	0/22 (0.0%)	2/62 (3.2%)	5/103 (4.9%)	5/110 (4.5%)
Pancreatic Cancer (n=1742)	7/121 (5.8%)	59/1022 (5.8%)	0/2 (0.0%)	0/1 (0.0%)	29/543 (5.3%)	5/53 (9.4%)
Prostate Cancer (n=1480)	6/314 (1.9%)	16/824 (1.9%)	5/193 (2.6%)	0/12 (0.0%)	1/89 (1.1%)	2/48 (4.2%)
Ovarian Cancer (n=491)	0/62 (0.0%)	0/370 (0.0%)	0/4 (0.0%)	0/11 (0.0%)	0/33 (0.0%)	0/11 (0.0%)
Endometrial Cancer (n=1045)	50/411 (12.2%)	49/555 (8.8%)	0/0 (0.0%)	0/6 (0.0%)	1/20 (5.0%)	4/49 (8.2%)
Bladder Cancer (n=998)	10/277 (3.6%)	20/628 (3.2%)	0/9 (0.0%)	0/0 (0.0%)	0/32 (0.0%)	2/48 (4.2%)
ZFHX3
Cancer type/ Sample site	Primary non-metastatic (n=2930)	Primary metastatic (n=8757)	Bone metastasis (n=595)	CNS/Brain metastasis (n=353)	Liver metastasis (n=1874)	Lung metastasis (n=564)
Colorectal Cancer (n=3194)	34/310 (11.0%)	192/2087 (9.2%)	0/11 (0.0%)	2/22 (9.1%)	24/618 (3.9%)	6/146 (4.1%)
Breast Cancer (n=2046)	6/581 (1.0%)	16/928 (1.7%)	4/145 (2.8%)	3/41 (7.3%)	6/272 (2.2%)	1/79 (1.3%)
Non-Small Cell Lung Cancer (n=3451)	13/709 (1.8%)	101/2159 (4.7%)	6/205 (2.9%)	18/194 (9.3%)	11/164 (6.7%)	2/20 (10.0%)
Melanoma (n=626)	9/145 (6.2%)	18/184 (9.8%)	3/22 (13.6%)	10/62 (16.1%)	12/103 (11.7%)	18/110 (16.4%)
Pancreatic Cancer (n=1742)	4/121 (3.3%)	16/1022 (1.6%)	0/2 (0.0%)	0/1 (0.0%)	13/543 (2.4%)	0/53 (0.0%)
Prostate Cancer (n=1480)	16/314 (5.1%)	51/824 (6.2%)	15/193 (7.8%)	1/12 (8.3%)	8/89 (9.0%)	3/48 (6.2%)
Ovarian Cancer (n=491)	2/62 (3.2%)	6/370 (1.6%)	0/4 (0.0%)	1/11 (9.1%)	0/33 (0.0%)	0/11 (0.0%)
Endometrial Cancer (n=1045)	80/411 (19.5%)	89/555 (16.0%)	0/0 (0.0%)	1/6 (16.7%)	3/20 (15.0%)	7/49 (14.3%)
Bladder Cancer (n=998)	23/277 (8.3%)	50/628 (8.0%)	1/9 (11.1%)	0/0 (0.0%)	3/32 (9.4%)	3/48 (6.2%)
AMER1
Cancer type/ Sample site	Primary non-metastatic (n=2930)	Primary metastatic (n=8757)	Bone metastasis (n=595)	CNS/Brain metastasis (n=353)	Liver metastasis (n=1874)	Lung metastasis (n=564)
Colorectal Cancer (n=3194)	29/310 (9.4%)	169/2087 (8.1%)	1/11 (9.1%)	2/22 (9.1%)	43/618 (7.0%)	9/146 (6.2%)
Breast Cancer (n=2046)	3/581 (0.5%)	4/928 (0.4%)	2/145 (1.4%)	0/41 (0.0%)	1/272 (0.4%)	2/79 (2.5%)
Non-Small Cell Lung Cancer (n=3451)	24/709 (3.4%)	80/2159 (3.7%)	8/205 (3.9%)	6/194 (3.1%)	3/164 (1.8%)	0/20 (0.0%)
Melanoma (n=626)	6/145 (4.1%)	7/184 (3.8%)	2/22 (9.1%)	5/62 (8.1%)	11/103 (10.7%)	11/110 (10.0%)
Pancreatic Cancer (n=1742)	0/121 (0.0%)	0/1022 (0.0%)	0/2 (0.0%)	0/1 (0.0%)	0/543 (0.0%)	0/53 (0.0%)
Prostate Cancer (n=1480)	4/314 (1.3%)	6/824 (0.7%)	1/193 (0.5%)	0/12 (0.0%)	0/89 (0.0%)	0/48 (0.0%)
Ovarian Cancer (n=491)	0/62 (0.0%)	0/370 (0.0%)	0/4 (0.0%)	0/11 (0.0%)	0/33 (0.0%)	0/11 (0.0%)
Endometrial Cancer (n=1045)	24/411 (5.8%)	31/555 (5.6%)	0/0 (0.0%)	0/6 (0.0%)	0/20 (0.0%)	1/49 (2.0%)
Bladder Cancer (n=998)	6/277 (2.2%)	8/628 (1.3%)	0/9 (0.0%)	0/0 (0.0%)	1/32 (3.1%)	2/48 (4.2%)
NOTCH3
Cancer type/ Sample site	Primary non-metastatic (n=2930)	Primary metastatic (n=8757)	Bone metastasis (n=595)	CNS/Brain metastasis (n=353)	Liver metastasis (n=1874)	Lung metastasis (n=564)
Colorectal Cancer (n=3194)	32/310 (10.3%)	152/2087 (7.3%)	2/11 (18.2%)	1/22 (4.5%)	30/618 (4.9%)	3/146 (2.1%)
Breast Cancer (n=2046)	7/581 (1.2%)	14/928 (1.5%)	1/145 (0.7%)	2/41 (4.9%)	3/272 (1.1%)	1/79 (1.3%)
Non-Small Cell Lung Cancer (n=3451)	21/709 (3.0%)	67/2159 (3.1%)	10/205 (4.9%)	7/194 (3.6%)	6/164 (3.7%)	0/20 (0.0%)
Melanoma (n=626)	8/145 (5.5%)	22/184 (12.0%)	2/22 (9.1%)	13/62 (21.0%)	8/103 (7.8%)	26/110 (23.6%)
Pancreatic Cancer (n=1742)	2/121 (1.7%)	8/1022 (0.8%)	0/2 (0.0%)	0/1 (0.0%)	7/543 (1.3%)	1/53 (1.9%)
Prostate Cancer (n=1480)	6/314 (1.9%)	10/824 (1.2%)	4/193 (2.1%)	0/12 (0.0%)	0/89 (0.0%)	1/48 (2.1%)
Ovarian Cancer (n=491)	2/62 (3.2%)	5/370 (1.4%)	0/4 (0.0%)	0/11 (0.0%)	0/33 (0.0%)	1/11 (9.1%)
Endometrial Cancer (n=1045)	37/411 (9.0%)	43/555 (7.7%)	0/0 (0.0%)	1/6 (16.7%)	2/20 (10.0%)	8/49 (16.3%)
Bladder Cancer (n=998)	10/277 (3.6%)	31/628 (4.9%)	0/9 (0.0%)	0/0 (0.0%)	2/32 (6.2%)	3/48 (6.2%)
KMT2B
Cancer type/ Sample site	Primary non-metastatic (n=2930)	Primary metastatic (n=8757)	Bone metastasis (n=595)	CNS/Brain metastasis (n=353)	Liver metastasis (n=1874)	Lung metastasis (n=564)
Colorectal Cancer (n=3194)	36/310 (11.6%)	168/2087 (8.0%)	0/11 (0.0%)	1/22 (4.5%)	11/618 (1.8%)	4/146 (2.7%)
Breast Cancer (n=2046)	5/581 (0.9%)	10/928 (1.1%)	0/145 (0.0%)	1/41 (2.4%)	0/272 (0.0%)	1/79 (1.3%)
Non-Small Cell Lung Cancer (n=3451)	18/709 (2.5%)	50/2159 (2.3%)	6/205 (2.9%)	4/194 (2.1%)	3/164 (1.8%)	1/20 (5.0%)
Melanoma (n=626)	10/145 (6.9%)	22/184 (12.0%)	2/22 (9.1%)	7/62 (11.3%)	11/103 (10.7%)	19/110 (17.3%)
Pancreatic Cancer (n=1742)	2/121 (1.7%)	8/1022 (0.8%)	0/2 (0.0%)	0/1 (0.0%)	7/543 (1.3%)	0/53 (0.0%)
Prostate Cancer (n=1480)	7/314 (2.2%)	14/824 (1.7%)	2/193 (1.0%)	0/12 (0.0%)	0/89 (0.0%)	1/48 (2.1%)
Ovarian Cancer (n=491)	1/62 (1.6%)	6/370 (1.6%)	0/4 (0.0%)	0/11 (0.0%)	0/33 (0.0%)	0/11 (0.0%)
Endometrial Cancer (n=1045)	75/411 (18.2%)	68/555 (12.3%)	0/0 (0.0%)	1/6 (16.7%)	5/20 (25.0%)	4/49 (8.2%)
Bladder Cancer (n=998)	18/277 (6.5%)	21/628 (3.3%)	1/9 (11.1%)	0/0 (0.0%)	1/32 (3.1%)	0/48 (0.0%)
TERT
Cancer type/ Sample site	Primary non-metastatic (n=2930)	Primary metastatic (n=8757)	Bone metastasis (n=595)	CNS/Brain metastasis (n=353)	Liver metastasis (n=1874)	Lung metastasis (n=564)
Colorectal Cancer (n=3194)	17/310 (5.5%)	95/2087 (4.6%)	0/11 (0.0%)	1/22 (4.5%)	12/618 (1.9%)	1/146 (0.7%)
Breast Cancer (n=2046)	4/581 (0.7%)	9/928 (1.0%)	4/145 (2.8%)	1/41 (2.4%)	4/272 (1.5%)	0/79 (0.0%)
Non-Small Cell Lung Cancer (n=3451)	23/709 (3.2%)	105/2159 (4.9%)	8/205 (3.9%)	10/194 (5.2%)	5/164 (3.0%)	1/20 (5.0%)
Melanoma (n=626)	63/145 (43.4%)	76/184 (41.3%)	17/22 (77.3%)	55/62 (88.7%)	40/103 (38.8%)	83/110 (75.5%)
Pancreatic Cancer (n=1742)	0/121 (0.0%)	0/1022 (0.0%)	0/2 (0.0%)	0/1 (0.0%)	0/543 (0.0%)	0/53 (0.0%)
Prostate Cancer (n=1480)	3/314 (1.0%)	7/824 (0.8%)	4/193 (2.1%)	0/12 (0.0%)	0/89 (0.0%)	0/48 (0.0%)
Ovarian Cancer (n=491)	4/62 (6.5%)	18/370 (4.9%)	0/4 (0.0%)	1/11 (9.1%)	1/33 (3.0%)	0/11 (0.0%)
Endometrial Cancer (n=1045)	27/411 (6.6%)	33/555 (5.9%)	0/0 (0.0%)	1/6 (16.7%)	0/20 (0.0%)	2/49 (4.1%)
Bladder Cancer (n=998)	207/277 (74.7%)	455/628 (72.5%)	7/9 (77.8%)	3/0 (0.0%)	20/32 (62.5%)	36/48 (75.0%)
NRAS
Cancer type/ Sample site	Primary non-metastatic (n=2930)	Primary metastatic (n=8757)	Bone metastasis (n=595)	CNS/Brain metastasis (n=353)	Liver metastasis (n=1874)	Lung metastasis (n=564)
Colorectal Cancer (n=3194)	14/310 (4.5%)	89/2087 (4.3%)	0/11 (0.0%)	1/22 (4.5%)	31/618 (5.0%)	7/146 (4.8%)
Breast Cancer (n=2046)	0/581 (0.0%)	0/928 (0.0%)	0/145 (0.0%)	0/41 (0.0%)	0/272 (0.0%)	0/79 (0.0%)
Non-Small Cell Lung Cancer (n=3451)	6/709 (0.8%)	17/2159 (0.8%)	1/205 (0.5%)	4/194 (2.1%)	2/164 (1.2%)	1/20 (5.0%)
Melanoma (n=626)	29/145 (20.0%)	39/184 (21.2%)	6/22 (27.3%)	13/62 (21.0%)	14/103 (13.6%)	22/110 (20.0%)
Pancreatic Cancer (n=1742)	0/121 (0.0%)	0/1022 (0.0%)	0/2 (0.0%)	0/1 (0.0%)	0/543 (0.0%)	0/53 (0.0%)
Prostate Cancer (n=1480)	2/314 (0.6%)	2/824 (0.2%)	1/193 (0.5%)	0/12 (0.0%)	0/89 (0.0%)	0/48 (0.0%)
Ovarian Cancer (n=491)	0/62 (0.0%)	0/370 (0.0%)	0/4 (0.0%)	0/11 (0.0%)	0/33 (0.0%)	0/11 (0.0%)
Endometrial Cancer (n=1045)	22/411 (5.4%)	11/555 (2.0%)	0/0 (0.0%)	1/6 (16.7%)	0/20 (0.0%)	2/49 (4.1%)
Bladder Cancer (n=998)	8/277 (2.9%)	6/628 (1.0%)	0/9 (0.0%)	0/0 (0.0%)	0/32 (0.0%)	0/48 (0.0%)
GRIN2A
Cancer type/ Sample site	Primary non-metastatic (n=2930)	Primary metastatic (n=8757)	Bone metastasis (n=595)	CNS/Brain metastasis (n=353)	Liver metastasis (n=1874)	Lung metastasis (n=564)
Colorectal Cancer (n=3194)	29/310 (9.4%)	121/2087 (5.8%)	1/11 (9.1%)	0/22 (0.0%)	31/618 (5.0%)	4/146 (2.7%)
Breast Cancer (n=2046)	9/581 (1.5%)	14/928 (1.5%)	4/145 (2.8%)	2/41 (4.9%)	1/272 (0.4%)	0/79 (0.0%)
Non-Small Cell Lung Cancer (n=3451)	28/709 (3.9%)	110/2159 (5.1%)	9/205 (4.4%)	13/194 (6.7%)	9/164 (5.5%)	0/20 (0.0%)
Melanoma (n=626)	21/145 (14.5%)	46/184 (25.0%)	7/22 (31.8%)	16/62 (25.8%)	17/103 (16.5%)	39/110 (35.5%)
Pancreatic Cancer (n=1742)	2/121 (1.7%)	7/1022 (0.7%)	0/2 (0.0%)	0/1 (0.0%)	5/543 (0.9%)	0/53 (0.0%)
Prostate Cancer (n=1480)	9/314 (2.9%)	19/824 (2.3%)	7/193 (3.6%)	2/12 (16.7%)	2/89 (2.2%)	4/48 (8.3%)
Ovarian Cancer (n=491)	0/62 (0.0%)	0/370 (0.0%)	0/4 (0.0%)	0/11 (0.0%)	0/33 (0.0%)	0/11 (0.0%)
Endometrial Cancer (n=1045)	31/411 (7.5%)	38/555 (6.8%)	1/0 (0.0%)	1/6 (16.7%)	0/20 (0.0%)	2/49 (4.1%)
Bladder Cancer (n=998)	12/277 (4.3%)	30/628 (4.8%)	1/9 (11.1%)	0/0 (0.0%)	1/32 (3.1%)	1/48 (2.1%)
ROS1
Cancer type/ Sample site	Primary non-metastatic (n=2930)	Primary metastatic (n=8757)	Bone metastasis (n=595)	CNS/Brain metastasis (n=353)	Liver metastasis (n=1874)	Lung metastasis (n=564)
Colorectal Cancer (n=3194)	17/310 (5.5%)	77/2087 (3.7%)	1/11 (9.1%)	1/22 (4.5%)	14/618 (2.3%)	4/146 (2.7%)
Breast Cancer (n=2046)	3/581 (0.5%)	7/928 (0.8%)	3/145 (2.1%)	3/41 (7.3%)	9/272 (3.3%)	1/79 (1.3%)
Non-Small Cell Lung Cancer (n=3451)	22/709 (3.1%)	64/2159 (3.0%)	2/205 (1.0%)	10/194 (5.2%)	4/164 (2.4%)	1/20 (5.0%)
Melanoma (n=626)	25/145 (17.2%)	25/184 (13.6%)	8/22 (36.4%)	17/62 (27.4%)	23/103 (22.3%)	40/110 (36.4%)
Pancreatic Cancer (n=1742)	1/121 (0.8%)	7/1022 (0.7%)	0/2 (0.0%)	0/1 (0.0%)	7/543 (1.3%)	1/53 (1.9%)
Prostate Cancer (n=1480)	4/314 (1.3%)	11/824 (1.3%)	2/193 (1.0%)	0/12 (0.0%)	2/89 (2.2%)	0/48 (0.0%)
Ovarian Cancer (n=491)	1/62 (1.6%)	6/370 (1.6%)	0/4 (0.0%)	1/11 (9.1%)	1/33 (3.0%)	0/11 (0.0%)
Endometrial Cancer (n=1045)	38/411 (9.2%)	34/555 (6.1%)	0/0 (0.0%)	1/6 (16.7%)	1/20 (5.0%)	1/49 (2.0%)
Bladder Cancer (n=998)	9/277 (3.2%)	25/628 (4.0%)	1/9 (11.1%)	0/0 (0.0%)	1/32 (3.1%)	2/48 (4.2%)
PAK7
Cancer type/ Sample site	Primary non-metastatic (n=2930)	Primary metastatic (n=8757)	Bone metastasis (n=595)	CNS/Brain metastasis (n=353)	Liver metastasis (n=1874)	Lung metastasis (n=564)
Colorectal Cancer (n=3194)	11/310 (3.5%)	40/2087 (1.9%)	0/11 (0.0%)	1/22 (4.5%)	5/618 (0.8%)	2/146 (1.4%)
Breast Cancer (n=2046)	2/581 (0.3%)	2/928 (0.2%)	2/145 (1.4%)	0/41 (0.0%)	2/272 (0.7%)	0/79 (0.0%)
Non-Small Cell Lung Cancer (n=3451)	16/709 (2.3%)	69/2159 (3.2%)	8/205 (3.9%)	9/194 (4.6%)	8/164 (4.9%)	1/20 (5.0%)
Melanoma (n=626)	15/145 (10.3%)	23/184 (12.5%)	4/22 (18.2%)	21/62 (33.9%)	18/103 (17.5%)	34/110 (30.9%)
Pancreatic Cancer (n=1742)	1/121 (0.8%)	1/1022 (0.1%)	0/2 (0.0%)	0/1 (0.0%)	1/543 (0.2%)	0/53 (0.0%)
Prostate Cancer (n=1480)	1/314 (0.3%)	2/824 (0.2%)	1/193 (0.5%)	0/12 (0.0%)	0/89 (0.0%)	0/48 (0.0%)
Ovarian Cancer (n=491)	0/62 (0.0%)	0/370 (0.0%)	0/4 (0.0%)	0/11 (0.0%)	0/33 (0.0%)	0/11 (0.0%)
Endometrial Cancer (n=1045)	15/411 (3.6%)	15/555 (2.7%)	0/0 (0.0%)	0/6 (0.0%)	0/20 (0.0%)	0/49 (0.0%)
Bladder Cancer (n=998)	6/277 (2.2%)	9/628 (1.4%)	1/9 (11.1%)	0/0 (0.0%)	1/32 (3.1%)	1/48 (2.1%)
PREX2
Cancer type/ Sample site	Primary non-metastatic (n=2930)	Primary metastatic (n=8757)	Bone metastasis (n=595)	CNS/Brain metastasis (n=353)	Liver metastasis (n=1874)	Lung metastasis (n=564)
Colorectal Cancer (n=3194)	18/310 (5.8%)	84/2087 (4.0%)	0/11 (0.0%)	1/22 (4.5%)	16/618 (2.6%)	6/146 (4.1%)
Breast Cancer (n=2046)	5/581 (0.9%)	11/928 (1.2%)	2/145 (1.4%)	1/41 (2.4%)	2/272 (0.7%)	1/79 (1.3%)
Non-Small Cell Lung Cancer (n=3451)	18/709 (2.5%)	73/2159 (3.4%)	4/205 (2.0%)	9/194 (4.6%)	4/164 (2.4%)	0/20 (0.0%)
Melanoma (n=626)	22/145 (15.2%)	32/184 (17.4%)	1/22 (4.5%)	9/62 (14.5%)	12/103 (11.7%)	31/110 (28.2%)
Pancreatic Cancer (n=1742)	3/121 (2.5%)	7/1022 (0.7%)	1/2 (50.0%)	0/1 (0.0%)	8/543 (1.5%)	0/53 (0.0%)
Prostate Cancer (n=1480)	4/314 (1.3%)	10/824 (1.2%)	0/193 (0.0%)	0/12 (0.0%)	3/89 (3.4%)	2/48 (4.2%)
Ovarian Cancer (n=491)	0/62 (0.0%)	0/370 (0.0%)	0/4 (0.0%)	0/11 (0.0%)	0/33 (0.0%)	0/11 (0.0%)
Endometrial Cancer (n=1045)	22/411 (5.4%)	29/555 (5.2%)	0/0 (0.0%)	1/6 (16.7%)	0/20 (0.0%)	2/49 (4.1%)
Bladder Cancer (n=998)	11/277 (4.0%)	20/628 (3.2%)	1/9 (11.1%)	0/0 (0.0%)	2/32 (6.2%)	2/48 (4.2%)
PIK3C2G
Cancer type/ Sample site	Primary non-metastatic (n=2930)	Primary metastatic (n=8757)	Bone metastasis (n=595)	CNS/Brain metastasis (n=353)	Liver metastasis (n=1874)	Lung metastasis (n=564)
Colorectal Cancer (n=3194)	15/310 (4.8%)	91/2087 (4.4%)	0/11 (0.0%)	0/22 (0.0%)	14/618 (2.3%)	1/146 (0.7%)
Breast Cancer (n=2046)	6/581 (1.0%)	6/928 (0.6%)	1/145 (0.7%)	0/41 (0.0%)	2/272 (0.7%)	2/79 (2.5%)
Non-Small Cell Lung Cancer (n=3451)	20/709 (2.8%)	73/2159 (3.4%)	5/205 (2.4%)	10/194 (5.2%)	5/164 (3.0%)	1/20 (5.0%)
Melanoma (n=626)	17/145 (11.7%)	22/184 (12.0%)	2/22 (9.1%)	14/62 (22.6%)	12/103 (11.7%)	34/110 (30.9%)
Pancreatic Cancer (n=1742)	2/121 (1.7%)	6/1022 (0.6%)	0/2 (0.0%)	0/1 (0.0%)	7/543 (1.3%)	1/53 (1.9%)
Prostate Cancer (n=1480)	5/314 (1.6%)	9/824 (1.1%)	2/193 (1.0%)	0/12 (0.0%)	0/89 (0.0%)	1/48 (2.1%)
Ovarian Cancer (n=491)	1/62 (1.6%)	3/370 (0.8%)	0/4 (0.0%)	0/11 (0.0%)	0/33 (0.0%)	0/11 (0.0%)
Endometrial Cancer (n=1045)	25/411 (6.1%)	23/555 (4.1%)	0/0 (0.0%)	1/6 (16.7%)	0/20 (0.0%)	1/49 (2.0%)
Bladder Cancer (n=998)	10/277 (3.6%)	22/628 (3.5%)	1/9 (11.1%)	0/0 (0.0%)	1/32 (3.1%)	1/48 (2.1%)
ERBB4
Cancer type/ Sample site	Primary non-metastatic (n=2930)	Primary metastatic (n=8757)	Bone metastasis (n=595)	CNS/Brain metastasis (n=353)	Liver metastasis (n=1874)	Lung metastasis (n=564)
Colorectal Cancer (n=3194)	21/310 (6.8%)	92/2087 (4.4%)	1/11 (9.1%)	2/22 (9.1%)	21/618 (3.4%)	8/146 (5.5%)
Breast Cancer (n=2046)	7/581 (1.2%)	8/928 (0.9%)	4/145 (2.8%)	1/41 (2.4%)	2/272 (0.7%)	3/79 (3.8%)
Non-Small Cell Lung Cancer (n=3451)	21/709 (3.0%)	103/2159 (4.8%)	11/205 (5.4%)	16/194 (8.2%)	6/164 (3.7%)	0/20 (0.0%)
Melanoma (n=626)	14/145 (9.7%)	30/184 (16.3%)	3/22 (13.6%)	14/62 (22.6%)	13/103 (12.6%)	30/110 (27.3%)
Pancreatic Cancer (n=1742)	2/121 (1.7%)	16/1022 (1.6%)	0/2 (0.0%)	0/1 (0.0%)	9/543 (1.7%)	1/53 (1.9%)
Prostate Cancer (n=1480)	4/314 (1.3%)	9/824 (1.1%)	6/193 (3.1%)	0/12 (0.0%)	2/89 (2.2%)	0/48 (0.0%)
Ovarian Cancer (n=491)	0/62 (0.0%)	0/370 (0.0%)	0/4 (0.0%)	0/11 (0.0%)	0/33 (0.0%)	0/11 (0.0%)
Endometrial Cancer (n=1045)	29/411 (7.1%)	27/555 (4.9%)	0/0 (0.0%)	1/6 (16.7%)	0/20 (0.0%)	1/49 (2.0%)
Bladder Cancer (n=998)	12/277 (4.3%)	24/628 (3.8%)	2/9 (22.2%)	0/0 (0.0%)	0/32 (0.0%)	0/48 (0.0%)
TP63
Cancer type/ Sample site	Primary non-metastatic (n=2930)	Primary metastatic (n=8757)	Bone metastasis (n=595)	CNS/Brain metastasis (n=353)	Liver metastasis (n=1874)	Lung metastasis (n=564)
Colorectal Cancer (n=3194)	13/310 (4.2%)	33/2087 (1.6%)	0/11 (0.0%)	0/22 (0.0%)	6/618 (1.0%)	1/146 (0.7%)
Breast Cancer (n=2046)	2/581 (0.3%)	7/928 (0.8%)	2/145 (1.4%)	0/41 (0.0%)	2/272 (0.7%)	0/79 (0.0%)
Non-Small Cell Lung Cancer (n=3451)	10/709 (1.4%)	41/2159 (1.9%)	5/205 (2.4%)	7/194 (3.6%)	4/164 (2.4%)	0/20 (0.0%)
Melanoma (n=626)	16/145 (11.0%)	17/184 (9.2%)	5/22 (22.7%)	16/62 (25.8%)	17/103 (16.5%)	35/110 (31.8%)
Pancreatic Cancer (n=1742)	0/121 (0.0%)	0/1022 (0.0%)	0/2 (0.0%)	0/1 (0.0%)	0/543 (0.0%)	0/53 (0.0%)
Prostate Cancer (n=1480)	4/314 (1.3%)	5/824 (0.6%)	0/193 (0.0%)	0/12 (0.0%)	0/89 (0.0%)	1/48 (2.1%)
Ovarian Cancer (n=491)	0/62 (0.0%)	0/370 (0.0%)	0/4 (0.0%)	0/11 (0.0%)	0/33 (0.0%)	0/11 (0.0%)
Endometrial Cancer (n=1045)	22/411 (5.4%)	14/555 (2.5%)	0/0 (0.0%)	1/6 (16.7%)	0/20 (0.0%)	0/49 (0.0%)
Bladder Cancer (n=998)	10/277 (3.6%)	12/628 (1.9%)	1/9 (11.1%)	0/0 (0.0%)	1/32 (3.1%)	2/48 (4.2%)
EPHA7
Cancer type/ Sample site	Primary non-metastatic (n=2930)	Primary metastatic (n=8757)	Bone metastasis (n=595)	CNS/Brain metastasis (n=353)	Liver metastasis (n=1874)	Lung metastasis (n=564)
Colorectal Cancer (n=3194)	15/310 (4.8%)	77/2087 (3.7%)	0/11 (0.0%)	0/22 (0.0%)	17/618 (2.8%)	4/146 (2.7%)
Breast Cancer (n=2046)	1/581 (0.2%)	7/928 (0.8%)	1/145 (0.7%)	1/41 (2.4%)	4/272 (1.5%)	4/79 (5.1%)
Non-Small Cell Lung Cancer (n=3451)	19/709 (2.7%)	75/2159 (3.5%)	7/205 (3.4%)	9/194 (4.6%)	5/164 (3.0%)	0/20 (0.0%)
Melanoma (n=626)	15/145 (10.3%)	21/184 (11.4%)	2/22 (9.1%)	15/62 (24.2%)	12/103 (11.7%)	29/110 (26.4%)
Pancreatic Cancer (n=1742)	0/121 (0.0%)	0/1022 (0.0%)	0/2 (0.0%)	0/1 (0.0%)	0/543 (0.0%)	0/53 (0.0%)
Prostate Cancer (n=1480)	2/314 (0.6%)	6/824 (0.7%)	2/193 (1.0%)	0/12 (0.0%)	0/89 (0.0%)	0/48 (0.0%)
Ovarian Cancer (n=491)	1/62 (1.6%)	7/370 (1.9%)	0/4 (0.0%)	0/11 (0.0%)	2/33 (6.1%)	1/11 (9.1%)
Endometrial Cancer (n=1045)	17/411 (4.1%)	16/555 (2.9%)	0/0 (0.0%)	1/6 (16.7%)	1/20 (5.0%)	0/49 (0.0%)
Bladder Cancer (n=998)	9/277 (3.2%)	7/628 (1.1%)	1/9 (11.1%)	0/0 (0.0%)	0/32 (0.0%)	0/48 (0.0%)
KDR
Cancer type/ Sample site	Primary non-metastatic (n=2930)	Primary metastatic (n=8757)	Bone metastasis (n=595)	CNS/Brain metastasis (n=353)	Liver metastasis (n=1874)	Lung metastasis (n=564)
Colorectal Cancer (n=3194)	20/310 (6.5%)	85/2087 (4.1%)	1/11 (9.1%)	0/22 (0.0%)	16/618 (2.6%)	3/146 (2.1%)
Breast Cancer (n=2046)	5/581 (0.9%)	2/928 (0.2%)	3/145 (2.1%)	0/41 (0.0%)	3/272 (1.1%)	0/79 (0.0%)
Non-Small Cell Lung Cancer (n=3451)	18/709 (2.5%)	85/2159 (3.9%)	7/205 (3.4%)	10/194 (5.2%)	7/164 (4.3%)	1/20 (5.0%)
Melanoma (n=626)	18/145 (12.4%)	15/184 (8.2%)	2/22 (9.1%)	10/62 (16.1%)	16/103 (15.5%)	27/110 (24.5%)
Pancreatic Cancer (n=1742)	1/121 (0.8%)	5/1022 (0.5%)	0/2 (0.0%)	0/1 (0.0%)	6/543 (1.1%)	1/53 (1.9%)
Prostate Cancer (n=1480)	5/314 (1.6%)	7/824 (0.8%)	5/193 (2.6%)	0/12 (0.0%)	1/89 (1.1%)	1/48 (2.1%)
Ovarian Cancer (n=491)	0/62 (0.0%)	0/370 (0.0%)	0/4 (0.0%)	0/11 (0.0%)	0/33 (0.0%)	0/11 (0.0%)
Endometrial Cancer (n=1045)	26/411 (6.3%)	22/555 (4.0%)	0/0 (0.0%)	1/6 (16.7%)	1/20 (5.0%)	1/49 (2.0%)
Bladder Cancer (n=998)	10/277 (3.6%)	26/628 (4.1%)	1/9 (11.1%)	1/0 (0.0%)	3/32 (9.4%)	2/48 (4.2%)
ARID2
Cancer type/ Sample site	Primary non-metastatic (n=2930)	Primary metastatic (n=8757)	Bone metastasis (n=595)	CNS/Brain metastasis (n=353)	Liver metastasis (n=1874)	Lung metastasis (n=564)
Colorectal Cancer (n=3194)	22/310 (7.1%)	95/2087 (4.6%)	0/11 (0.0%)	0/22 (0.0%)	17/618 (2.8%)	2/146 (1.4%)
Breast Cancer (n=2046)	4/581 (0.7%)	9/928 (1.0%)	4/145 (2.8%)	1/41 (2.4%)	13/272 (4.8%)	1/79 (1.3%)
Non-Small Cell Lung Cancer (n=3451)	29/709 (4.1%)	83/2159 (3.8%)	8/205 (3.9%)	9/194 (4.6%)	8/164 (4.9%)	2/20 (10.0%)
Melanoma (n=626)	15/145 (10.3%)	15/184 (8.2%)	3/22 (13.6%)	5/62 (8.1%)	12/103 (11.7%)	22/110 (20.0%)
Pancreatic Cancer (n=1742)	3/121 (2.5%)	14/1022 (1.4%)	0/2 (0.0%)	0/1 (0.0%)	8/543 (1.5%)	1/53 (1.9%)
Prostate Cancer (n=1480)	6/314 (1.9%)	10/824 (1.2%)	1/193 (0.5%)	0/12 (0.0%)	1/89 (1.1%)	1/48 (2.1%)
Ovarian Cancer (n=491)	0/62 (0.0%)	0/370 (0.0%)	0/4 (0.0%)	0/11 (0.0%)	0/33 (0.0%)	0/11 (0.0%)
Endometrial Cancer (n=1045)	23/411 (5.6%)	22/555 (4.0%)	0/0 (0.0%)	0/6 (0.0%)	2/20 (10.0%)	2/49 (4.1%)
Bladder Cancer (n=998)	27/277 (9.7%)	30/628 (4.8%)	2/9 (22.2%)	0/0 (0.0%)	4/32 (12.5%)	1/48 (2.1%)
MEN1
Cancer type/ Sample site	Primary non-metastatic (n=2930)	Primary metastatic (n=8757)	Bone metastasis (n=595)	CNS/Brain metastasis (n=353)	Liver metastasis (n=1874)	Lung metastasis (n=564)
Colorectal Cancer (n=3194)	14/310 (4.5%)	31/2087 (1.5%)	0/11 (0.0%)	1/22 (4.5%)	1/618 (0.2%)	0/146 (0.0%)
Breast Cancer (n=2046)	4/581 (0.7%)	19/928 (2.0%)	3/145 (2.1%)	2/41 (4.9%)	7/272 (2.6%)	2/79 (2.5%)
Non-Small Cell Lung Cancer (n=3451)	5/709 (0.7%)	17/2159 (0.8%)	3/205 (1.5%)	1/194 (0.5%)	3/164 (1.8%)	0/20 (0.0%)
Melanoma (n=626)	2/145 (1.4%)	8/184 (4.3%)	0/22 (0.0%)	4/62 (6.5%)	4/103 (3.9%)	2/110 (1.8%)
Pancreatic Cancer (n=1742)	10/121 (8.3%)	42/1022 (4.1%)	1/2 (50.0%)	0/1 (0.0%)	43/543 (7.9%)	0/53 (0.0%)
Prostate Cancer (n=1480)	1/314 (0.3%)	11/824 (1.3%)	0/193 (0.0%)	0/12 (0.0%)	3/89 (3.4%)	0/48 (0.0%)
Ovarian Cancer (n=491)	0/62 (0.0%)	0/370 (0.0%)	0/4 (0.0%)	0/11 (0.0%)	0/33 (0.0%)	0/11 (0.0%)
Endometrial Cancer (n=1045)	6/411 (1.5%)	15/555 (2.7%)	0/0 (0.0%)	1/6 (16.7%)	0/20 (0.0%)	1/49 (2.0%)
Bladder Cancer (n=998)	6/277 (2.2%)	7/628 (1.1%)	0/9 (0.0%)	0/0 (0.0%)	2/32 (6.2%)	0/48 (0.0%)
TGFBR2
Cancer type/ Sample site	Primary non-metastatic (n=2930)	Primary metastatic (n=8757)	Bone metastasis (n=595)	CNS/Brain metastasis (n=353)	Liver metastasis (n=1874)	Lung metastasis (n=564)
Colorectal Cancer (n=3194)	18/310 (5.8%)	117/2087 (5.6%)	0/11 (0.0%)	3/22 (13.6%)	13/618 (2.1%)	4/146 (2.7%)
Breast Cancer (n=2046)	1/581 (0.2%)	3/928 (0.3%)	0/145 (0.0%)	0/41 (0.0%)	3/272 (1.1%)	0/79 (0.0%)
Non-Small Cell Lung Cancer (n=3451)	5/709 (0.7%)	31/2159 (1.4%)	2/205 (1.0%)	3/194 (1.5%)	6/164 (3.7%)	0/20 (0.0%)
Melanoma (n=626)	3/145 (2.1%)	7/184 (3.8%)	1/22 (4.5%)	1/62 (1.6%)	2/103 (1.9%)	8/110 (7.3%)
Pancreatic Cancer (n=1742)	7/121 (5.8%)	41/1022 (4.0%)	0/2 (0.0%)	0/1 (0.0%)	15/543 (2.8%)	2/53 (3.8%)
Prostate Cancer (n=1480)	3/314 (1.0%)	5/824 (0.6%)	0/193 (0.0%)	0/12 (0.0%)	2/89 (2.2%)	2/48 (4.2%)
Ovarian Cancer (n=491)	1/62 (1.6%)	2/370 (0.5%)	0/4 (0.0%)	0/11 (0.0%)	0/33 (0.0%)	0/11 (0.0%)
Endometrial Cancer (n=1045)	15/411 (3.6%)	8/555 (1.4%)	0/0 (0.0%)	1/6 (16.7%)	0/20 (0.0%)	0/49 (0.0%)
Bladder Cancer (n=998)	5/277 (1.8%)	17/628 (2.7%)	1/9 (11.1%)	0/0 (0.0%)	1/32 (3.1%)	1/48 (2.1%)
KDM6A
Cancer type/ Sample site	Primary non-metastatic (n=2930)	Primary metastatic (n=8757)	Bone metastasis (n=595)	CNS/Brain metastasis (n=353)	Liver metastasis (n=1874)	Lung metastasis (n=564)
Colorectal Cancer (n=3194)	12/310 (3.9%)	59/2087 (2.8%)	0/11 (0.0%)	1/22 (4.5%)	9/618 (1.5%)	1/146 (0.7%)
Breast Cancer (n=2046)	12/581 (2.1%)	9/928 (1.0%)	2/145 (1.4%)	0/41 (0.0%)	4/272 (1.5%)	0/79 (0.0%)
Non-Small Cell Lung Cancer (n=3451)	6/709 (0.8%)	35/2159 (1.6%)	2/205 (1.0%)	7/194 (3.6%)	3/164 (1.8%)	0/20 (0.0%)
Melanoma (n=626)	6/145 (4.1%)	6/184 (3.3%)	0/22 (0.0%)	2/62 (3.2%)	3/103 (2.9%)	8/110 (7.3%)
Pancreatic Cancer (n=1742)	3/121 (2.5%)	38/1022 (3.7%)	0/2 (0.0%)	0/1 (0.0%)	26/543 (4.8%)	0/53 (0.0%)
Prostate Cancer (n=1480)	19/314 (6.1%)	26/824 (3.2%)	5/193 (2.6%)	1/12 (8.3%)	2/89 (2.2%)	0/48 (0.0%)
Ovarian Cancer (n=491)	0/62 (0.0%)	0/370 (0.0%)	0/4 (0.0%)	0/11 (0.0%)	0/33 (0.0%)	0/11 (0.0%)
Endometrial Cancer (n=1045)	19/411 (4.6%)	28/555 (5.0%)	0/0 (0.0%)	0/6 (0.0%)	1/20 (5.0%)	2/49 (4.1%)
Bladder Cancer (n=998)	107/277 (38.6%)	196/628 (31.2%)	3/9 (33.3%)	0/0 (0.0%)	4/32 (12.5%)	13/48 (27.1%)
GNAS
Cancer type/ Sample site	Primary non-metastatic (n=2930)	Primary metastatic (n=8757)	Bone metastasis (n=595)	CNS/Brain metastasis (n=353)	Liver metastasis (n=1874)	Lung metastasis (n=564)
Colorectal Cancer (n=3194)	16/310 (5.2%)	65/2087 (3.1%)	1/11 (9.1%)	0/22 (0.0%)	6/618 (1.0%)	1/146 (0.7%)
Breast Cancer (n=2046)	4/581 (0.7%)	3/928 (0.3%)	0/145 (0.0%)	0/41 (0.0%)	0/272 (0.0%)	0/79 (0.0%)
Non-Small Cell Lung Cancer (n=3451)	17/709 (2.4%)	27/2159 (1.3%)	1/205 (0.5%)	5/194 (2.6%)	3/164 (1.8%)	1/20 (5.0%)
Melanoma (n=626)	1/145 (0.7%)	4/184 (2.2%)	0/22 (0.0%)	0/62 (0.0%)	0/103 (0.0%)	1/110 (0.9%)
Pancreatic Cancer (n=1742)	6/121 (5.0%)	38/1022 (3.7%)	0/2 (0.0%)	0/1 (0.0%)	11/543 (2.0%)	3/53 (5.7%)
Prostate Cancer (n=1480)	3/314 (1.0%)	5/824 (0.6%)	1/193 (0.5%)	0/12 (0.0%)	1/89 (1.1%)	0/48 (0.0%)
Ovarian Cancer (n=491)	0/62 (0.0%)	0/370 (0.0%)	0/4 (0.0%)	0/11 (0.0%)	0/33 (0.0%)	0/11 (0.0%)
Endometrial Cancer (n=1045)	12/411 (2.9%)	8/555 (1.4%)	0/0 (0.0%)	0/6 (0.0%)	0/20 (0.0%)	0/49 (0.0%)
Bladder Cancer (n=998)	3/277 (1.1%)	7/628 (1.1%)	0/9 (0.0%)	0/0 (0.0%)	0/32 (0.0%)	0/48 (0.0%)
DAXX
Cancer type/ Sample site	Primary non-metastatic (n=2930)	Primary metastatic (n=8757)	Bone metastasis (n=595)	CNS/Brain metastasis (n=353)	Liver metastasis (n=1874)	Lung metastasis (n=564)
Colorectal Cancer (n=3194)	7/310 (2.3%)	39/2087 (1.9%)	0/11 (0.0%)	0/22 (0.0%)	4/618 (0.6%)	0/146 (0.0%)
Breast Cancer (n=2046)	2/581 (0.3%)	5/928 (0.5%)	1/145 (0.7%)	1/41 (2.4%)	2/272 (0.7%)	0/79 (0.0%)
Non-Small Cell Lung Cancer (n=3451)	4/709 (0.6%)	17/2159 (0.8%)	2/205 (1.0%)	2/194 (1.0%)	2/164 (1.2%)	0/20 (0.0%)
Melanoma (n=626)	3/145 (2.1%)	7/184 (3.8%)	1/22 (4.5%)	1/62 (1.6%)	2/103 (1.9%)	7/110 (6.4%)
Pancreatic Cancer (n=1742)	4/121 (3.3%)	24/1022 (2.3%)	0/2 (0.0%)	0/1 (0.0%)	28/543 (5.2%)	0/53 (0.0%)
Prostate Cancer (n=1480)	2/314 (0.6%)	2/824 (0.2%)	1/193 (0.5%)	0/12 (0.0%)	1/89 (1.1%)	0/48 (0.0%)
Ovarian Cancer (n=491)	0/62 (0.0%)	0/370 (0.0%)	0/4 (0.0%)	0/11 (0.0%)	0/33 (0.0%)	0/11 (0.0%)
Endometrial Cancer (n=1045)	10/411 (2.4%)	25/555 (4.5%)	0/0 (0.0%)	1/6 (16.7%)	0/20 (0.0%)	1/49 (2.0%)
Bladder Cancer (n=998)	6/277 (2.2%)	15/628 (2.4%)	0/9 (0.0%)	0/0 (0.0%)	2/32 (6.2%)	0/48 (0.0%)
TGFBR1
Cancer type/ Sample site	Primary non-metastatic (n=2930)	Primary metastatic (n=8757)	Bone metastasis (n=595)	CNS/Brain metastasis (n=353)	Liver metastasis (n=1874)	Lung metastasis (n=564)
Colorectal Cancer (n=3194)	13/310 (4.2%)	40/2087 (1.9%)	1/11 (9.1%)	0/22 (0.0%)	6/618 (1.0%)	2/146 (1.4%)
Breast Cancer (n=2046)	2/581 (0.3%)	4/928 (0.4%)	0/145 (0.0%)	0/41 (0.0%)	0/272 (0.0%)	0/79 (0.0%)
Non-Small Cell Lung Cancer (n=3451)	7/709 (1.0%)	28/2159 (1.3%)	2/205 (1.0%)	6/194 (3.1%)	6/164 (3.7%)	1/20 (5.0%)
Melanoma (n=626)	1/145 (0.7%)	2/184 (1.1%)	0/22 (0.0%)	1/62 (1.6%)	3/103 (2.9%)	1/110 (0.9%)
Pancreatic Cancer (n=1742)	3/121 (2.5%)	22/1022 (2.2%)	0/2 (0.0%)	0/1 (0.0%)	19/543 (3.5%)	1/53 (1.9%)
Prostate Cancer (n=1480)	4/314 (1.3%)	3/824 (0.4%)	0/193 (0.0%)	0/12 (0.0%)	0/89 (0.0%)	0/48 (0.0%)
Ovarian Cancer (n=491)	0/62 (0.0%)	0/370 (0.0%)	0/4 (0.0%)	0/11 (0.0%)	0/33 (0.0%)	0/11 (0.0%)
Endometrial Cancer (n=1045)	13/411 (3.2%)	13/555 (2.3%)	0/0 (0.0%)	1/6 (16.7%)	0/20 (0.0%)	0/49 (0.0%)
Bladder Cancer (n=998)	7/277 (2.5%)	23/628 (3.7%)	0/9 (0.0%)	0/0 (0.0%)	1/32 (3.1%)	2/48 (4.2%)
ATRX
Cancer type/ Sample site	Primary non-metastatic (n=2930)	Primary metastatic (n=8757)	Bone metastasis (n=595)	CNS/Brain metastasis (n=353)	Liver metastasis (n=1874)	Lung metastasis (n=564)
Colorectal Cancer (n=3194)	18/310 (5.8%)	102/2087 (4.9%)	0/11 (0.0%)	1/22 (4.5%)	16/618 (2.6%)	2/146 (1.4%)
Breast Cancer (n=2046)	4/581 (0.7%)	11/928 (1.2%)	2/145 (1.4%)	0/41 (0.0%)	2/272 (0.7%)	2/79 (2.5%)
Non-Small Cell Lung Cancer (n=3451)	25/709 (3.5%)	120/2159 (5.6%)	9/205 (4.4%)	12/194 (6.2%)	9/164 (5.5%)	0/20 (0.0%)
Melanoma (n=626)	13/145 (9.0%)	21/184 (11.4%)	3/22 (13.6%)	6/62 (9.7%)	9/103 (8.7%)	17/110 (15.5%)
Pancreatic Cancer (n=1742)	4/121 (3.3%)	22/1022 (2.2%)	1/2 (50.0%)	0/1 (0.0%)	17/543 (3.1%)	0/53 (0.0%)
Prostate Cancer (n=1480)	1/314 (0.3%)	11/824 (1.3%)	0/193 (0.0%)	0/12 (0.0%)	3/89 (3.4%)	0/48 (0.0%)
Ovarian Cancer (n=491)	0/62 (0.0%)	0/370 (0.0%)	0/4 (0.0%)	0/11 (0.0%)	0/33 (0.0%)	0/11 (0.0%)
Endometrial Cancer (n=1045)	41/411 (10.0%)	39/555 (7.0%)	0/0 (0.0%)	2/6 (33.3%)	0/20 (0.0%)	1/49 (2.0%)
Bladder Cancer (n=998)	15/277 (5.4%)	42/628 (6.7%)	1/9 (11.1%)	0/0 (0.0%)	1/32 (3.1%)	3/48 (6.2%)
SETD2
Cancer type/ Sample site	Primary non-metastatic (n=2930)	Primary metastatic (n=8757)	Bone metastasis (n=595)	CNS/Brain metastasis (n=353)	Liver metastasis (n=1874)	Lung metastasis (n=564)
Colorectal Cancer (n=3194)	28/310 (9.0%)	99/2087 (4.7%)	0/11 (0.0%)	1/22 (4.5%)	14/618 (2.3%)	2/146 (1.4%)
Breast Cancer (n=2046)	8/581 (1.4%)	9/928 (1.0%)	6/145 (4.1%)	2/41 (4.9%)	3/272 (1.1%)	0/79 (0.0%)
Non-Small Cell Lung Cancer (n=3451)	34/709 (4.8%)	109/2159 (5.0%)	4/205 (2.0%)	18/194 (9.3%)	11/164 (6.7%)	0/20 (0.0%)
Melanoma (n=626)	7/145 (4.8%)	8/184 (4.3%)	1/22 (4.5%)	7/62 (11.3%)	9/103 (8.7%)	15/110 (13.6%)
Pancreatic Cancer (n=1742)	4/121 (3.3%)	23/1022 (2.3%)	0/2 (0.0%)	0/1 (0.0%)	13/543 (2.4%)	0/53 (0.0%)
Prostate Cancer (n=1480)	8/314 (2.5%)	17/824 (2.1%)	2/193 (1.0%)	1/12 (8.3%)	4/89 (4.5%)	0/48 (0.0%)
Ovarian Cancer (n=491)	2/62 (3.2%)	2/370 (0.5%)	0/4 (0.0%)	0/11 (0.0%)	2/33 (6.1%)	0/11 (0.0%)
Endometrial Cancer (n=1045)	38/411 (9.2%)	33/555 (5.9%)	0/0 (0.0%)	1/6 (16.7%)	1/20 (5.0%)	0/49 (0.0%)
Bladder Cancer (n=998)	19/277 (6.9%)	32/628 (5.1%)	2/9 (22.2%)	0/0 (0.0%)	1/32 (3.1%)	0/48 (0.0%)
SPOP
Cancer type/ Sample site	Primary non-metastatic (n=2930)	Primary metastatic (n=8757)	Bone metastasis (n=595)	CNS/Brain metastasis (n=353)	Liver metastasis (n=1874)	Lung metastasis (n=564)
Colorectal Cancer (n=3194)	4/310 (1.3%)	16/2087 (0.8%)	1/11 (9.1%)	0/22 (0.0%)	1/618 (0.2%)	0/146 (0.0%)
Breast Cancer (n=2046)	1/581 (0.2%)	7/928 (0.8%)	3/145 (2.1%)	1/41 (2.4%)	4/272 (1.5%)	0/79 (0.0%)
Non-Small Cell Lung Cancer (n=3451)	4/709 (0.6%)	14/2159 (0.6%)	1/205 (0.5%)	4/194 (2.1%)	0/164 (0.0%)	0/20 (0.0%)
Melanoma (n=626)	1/145 (0.7%)	2/184 (1.1%)	2/22 (9.1%)	0/62 (0.0%)	0/103 (0.0%)	3/110 (2.7%)
Pancreatic Cancer (n=1742)	0/121 (0.0%)	0/1022 (0.0%)	0/2 (0.0%)	0/1 (0.0%)	0/543 (0.0%)	0/53 (0.0%)
Prostate Cancer (n=1480)	64/314 (20.4%)	122/824 (14.8%)	30/193 (15.5%)	1/12 (8.3%)	4/89 (4.5%)	6/48 (12.5%)
Ovarian Cancer (n=491)	2/62 (3.2%)	9/370 (2.4%)	0/4 (0.0%)	0/11 (0.0%)	0/33 (0.0%)	1/11 (9.1%)
Endometrial Cancer (n=1045)	24/411 (5.8%)	39/555 (7.0%)	0/0 (0.0%)	0/6 (0.0%)	1/20 (5.0%)	5/49 (10.2%)
Bladder Cancer (n=998)	5/277 (1.8%)	7/628 (1.1%)	1/9 (11.1%)	0/0 (0.0%)	0/32 (0.0%)	0/48 (0.0%)
CDK12
Cancer type/ Sample site	Primary non-metastatic (n=2930)	Primary metastatic (n=8757)	Bone metastasis (n=595)	CNS/Brain metastasis (n=353)	Liver metastasis (n=1874)	Lung metastasis (n=564)
Colorectal Cancer (n=3194)	18/310 (5.8%)	76/2087 (3.6%)	0/11 (0.0%)	1/22 (4.5%)	8/618 (1.3%)	2/146 (1.4%)
Breast Cancer (n=2046)	7/581 (1.2%)	8/928 (0.9%)	1/145 (0.7%)	1/41 (2.4%)	2/272 (0.7%)	0/79 (0.0%)
Non-Small Cell Lung Cancer (n=3451)	6/709 (0.8%)	35/2159 (1.6%)	2/205 (1.0%)	8/194 (4.1%)	2/164 (1.2%)	0/20 (0.0%)
Melanoma (n=626)	9/145 (6.2%)	2/184 (1.1%)	2/22 (9.1%)	4/62 (6.5%)	5/103 (4.9%)	10/110 (9.1%)
Pancreatic Cancer (n=1742)	1/121 (0.8%)	3/1022 (0.3%)	0/2 (0.0%)	0/1 (0.0%)	7/543 (1.3%)	0/53 (0.0%)
Prostate Cancer (n=1480)	9/314 (2.9%)	59/824 (7.2%)	7/193 (3.6%)	0/12 (0.0%)	4/89 (4.5%)	2/48 (4.2%)
Ovarian Cancer (n=491)	1/62 (1.6%)	13/370 (3.5%)	1/4 (25.0%)	0/11 (0.0%)	2/33 (6.1%)	1/11 (9.1%)
Endometrial Cancer (n=1045)	18/411 (4.4%)	25/555 (4.5%)	0/0 (0.0%)	1/6 (16.7%)	0/20 (0.0%)	1/49 (2.0%)
Bladder Cancer (n=998)	17/277 (6.1%)	27/628 (4.3%)	1/9 (11.1%)	0/0 (0.0%)	0/32 (0.0%)	1/48 (2.1%)
CTNNB1
Cancer type/ Sample site	Primary non-metastatic (n=2930)	Primary metastatic (n=8757)	Bone metastasis (n=595)	CNS/Brain metastasis (n=353)	Liver metastasis (n=1874)	Lung metastasis (n=564)
Colorectal Cancer (n=3194)	30/310 (9.7%)	141/2087 (6.8%)	0/11 (0.0%)	3/22 (13.6%)	26/618 (4.2%)	4/146 (2.7%)
Breast Cancer (n=2046)	2/581 (0.3%)	4/928 (0.4%)	1/145 (0.7%)	0/41 (0.0%)	1/272 (0.4%)	0/79 (0.0%)
Non-Small Cell Lung Cancer (n=3451)	11/709 (1.6%)	77/2159 (3.6%)	4/205 (2.0%)	11/194 (5.7%)	11/164 (6.7%)	2/20 (10.0%)
Melanoma (n=626)	1/145 (0.7%)	11/184 (6.0%)	0/22 (0.0%)	5/62 (8.1%)	6/103 (5.8%)	4/110 (3.6%)
Pancreatic Cancer (n=1742)	1/121 (0.8%)	7/1022 (0.7%)	0/2 (0.0%)	0/1 (0.0%)	3/543 (0.6%)	1/53 (1.9%)
Prostate Cancer (n=1480)	11/314 (3.5%)	20/824 (2.4%)	11/193 (5.7%)	2/12 (16.7%)	5/89 (5.6%)	4/48 (8.3%)
Ovarian Cancer (n=491)	2/62 (3.2%)	4/370 (1.1%)	0/4 (0.0%)	0/11 (0.0%)	0/33 (0.0%)	0/11 (0.0%)
Endometrial Cancer (n=1045)	94/411 (22.9%)	77/555 (13.9%)	3/0 (0.0%)	2/6 (33.3%)	4/20 (20.0%)	13/49 (26.5%)
Bladder Cancer (n=998)	15/277 (5.4%)	24/628 (3.8%)	1/9 (11.1%)	0/0 (0.0%)	0/32 (0.0%)	0/48 (0.0%)
BRCA2
Cancer type/ Sample site	Primary non-metastatic (n=2930)	Primary metastatic (n=8757)	Bone metastasis (n=595)	CNS/Brain metastasis (n=353)	Liver metastasis (n=1874)	Lung metastasis (n=564)
Colorectal Cancer (n=3194)	27/310 (8.7%)	131/2087 (6.3%)	1/11 (9.1%)	1/22 (4.5%)	23/618 (3.7%)	4/146 (2.7%)
Breast Cancer (n=2046)	11/581 (1.9%)	24/928 (2.6%)	6/145 (4.1%)	0/41 (0.0%)	10/272 (3.7%)	2/79 (2.5%)
Non-Small Cell Lung Cancer (n=3451)	16/709 (2.3%)	62/2159 (2.9%)	4/205 (2.0%)	11/194 (5.7%)	3/164 (1.8%)	0/20 (0.0%)
Melanoma (n=626)	9/145 (6.2%)	15/184 (8.2%)	1/22 (4.5%)	8/62 (12.9%)	13/103 (12.6%)	16/110 (14.5%)
Pancreatic Cancer (n=1742)	0/121 (0.0%)	0/1022 (0.0%)	0/2 (0.0%)	0/1 (0.0%)	0/543 (0.0%)	0/53 (0.0%)
Prostate Cancer (n=1480)	12/314 (3.8%)	35/824 (4.2%)	7/193 (3.6%)	0/12 (0.0%)	3/89 (3.4%)	4/48 (8.3%)
Ovarian Cancer (n=491)	0/62 (0.0%)	0/370 (0.0%)	0/4 (0.0%)	0/11 (0.0%)	0/33 (0.0%)	0/11 (0.0%)
Endometrial Cancer (n=1045)	45/411 (10.9%)	41/555 (7.4%)	0/0 (0.0%)	2/6 (33.3%)	0/20 (0.0%)	0/49 (0.0%)
Bladder Cancer (n=998)	27/277 (9.7%)	51/628 (8.1%)	3/9 (33.3%)	0/0 (0.0%)	3/32 (9.4%)	3/48 (6.2%)
AR
Cancer type/ Sample site	Primary non-metastatic (n=2930)	Primary metastatic (n=8757)	Bone metastasis (n=595)	CNS/Brain metastasis (n=353)	Liver metastasis (n=1874)	Lung metastasis (n=564)
Colorectal Cancer (n=3194)	16/310 (5.2%)	99/2087 (4.7%)	0/11 (0.0%)	0/22 (0.0%)	11/618 (1.8%)	1/146 (0.7%)
Breast Cancer (n=2046)	5/581 (0.9%)	11/928 (1.2%)	0/145 (0.0%)	0/41 (0.0%)	6/272 (2.2%)	0/79 (0.0%)
Non-Small Cell Lung Cancer (n=3451)	22/709 (3.1%)	67/2159 (3.1%)	5/205 (2.4%)	13/194 (6.7%)	6/164 (3.7%)	0/20 (0.0%)
Melanoma (n=626)	8/145 (5.5%)	5/184 (2.7%)	2/22 (9.1%)	3/62 (4.8%)	7/103 (6.8%)	16/110 (14.5%)
Pancreatic Cancer (n=1742)	4/121 (3.3%)	11/1022 (1.1%)	0/2 (0.0%)	0/1 (0.0%)	3/543 (0.6%)	0/53 (0.0%)
Prostate Cancer (n=1480)	3/314 (1.0%)	12/824 (1.5%)	15/193 (7.8%)	0/12 (0.0%)	10/89 (11.2%)	1/48 (2.1%)
Ovarian Cancer (n=491)	1/62 (1.6%)	3/370 (0.8%)	0/4 (0.0%)	0/11 (0.0%)	0/33 (0.0%)	0/11 (0.0%)
Endometrial Cancer (n=1045)	30/411 (7.3%)	27/555 (4.9%)	0/0 (0.0%)	1/6 (16.7%)	0/20 (0.0%)	1/49 (2.0%)
Bladder Cancer (n=998)	11/277 (4.0%)	15/628 (2.4%)	2/9 (22.2%)	0/0 (0.0%)	1/32 (3.1%)	0/48 (0.0%)
SPEN
Cancer type/ Sample site	Primary non-metastatic (n=2930)	Primary metastatic (n=8757)	Bone metastasis (n=595)	CNS/Brain metastasis (n=353)	Liver metastasis (n=1874)	Lung metastasis (n=564)
Colorectal Cancer (n=3194)	26/310 (8.4%)	105/2087 (5.0%)	0/11 (0.0%)	1/22 (4.5%)	18/618 (2.9%)	1/146 (0.7%)
Breast Cancer (n=2046)	14/581 (2.4%)	20/928 (2.2%)	8/145 (5.5%)	2/41 (4.9%)	11/272 (4.0%)	3/79 (3.8%)
Non-Small Cell Lung Cancer (n=3451)	12/709 (1.7%)	51/2159 (2.4%)	4/205 (2.0%)	12/194 (6.2%)	3/164 (1.8%)	0/20 (0.0%)
Melanoma (n=626)	2/145 (1.4%)	17/184 (9.2%)	1/22 (4.5%)	12/62 (19.4%)	7/103 (6.8%)	23/110 (20.9%)
Pancreatic Cancer (n=1742)	0/121 (0.0%)	0/1022 (0.0%)	0/2 (0.0%)	0/1 (0.0%)	0/543 (0.0%)	0/53 (0.0%)
Prostate Cancer (n=1480)	17/314 (5.4%)	27/824 (3.3%)	4/193 (2.1%)	0/12 (0.0%)	2/89 (2.2%)	4/48 (8.3%)
Ovarian Cancer (n=491)	1/62 (1.6%)	12/370 (3.2%)	1/4 (25.0%)	0/11 (0.0%)	1/33 (3.0%)	0/11 (0.0%)
Endometrial Cancer (n=1045)	37/411 (9.0%)	46/555 (8.3%)	0/0 (0.0%)	1/6 (16.7%)	1/20 (5.0%)	5/49 (10.2%)
Bladder Cancer (n=998)	21/277 (7.6%)	49/628 (7.8%)	1/9 (11.1%)	0/0 (0.0%)	3/32 (9.4%)	2/48 (4.2%)
MGA
Cancer type/ Sample site	Primary non-metastatic (n=2930)	Primary metastatic (n=8757)	Bone metastasis (n=595)	CNS/Brain metastasis (n=353)	Liver metastasis (n=1874)	Lung metastasis (n=564)
Colorectal Cancer (n=3194)	25/310 (8.1%)	112/2087 (5.4%)	1/11 (9.1%)	1/22 (4.5%)	25/618 (4.0%)	2/146 (1.4%)
Breast Cancer (n=2046)	6/581 (1.0%)	17/928 (1.8%)	2/145 (1.4%)	1/41 (2.4%)	5/272 (1.8%)	1/79 (1.3%)
Non-Small Cell Lung Cancer (n=3451)	33/709 (4.7%)	119/2159 (5.5%)	13/205 (6.3%)	12/194 (6.2%)	8/164 (4.9%)	0/20 (0.0%)
Melanoma (n=626)	10/145 (6.9%)	11/184 (6.0%)	1/22 (4.5%)	7/62 (11.3%)	10/103 (9.7%)	17/110 (15.5%)
Pancreatic Cancer (n=1742)	2/121 (1.7%)	15/1022 (1.5%)	0/2 (0.0%)	0/1 (0.0%)	8/543 (1.5%)	0/53 (0.0%)
Prostate Cancer (n=1480)	12/314 (3.8%)	28/824 (3.4%)	5/193 (2.6%)	0/12 (0.0%)	1/89 (1.1%)	2/48 (4.2%)
Ovarian Cancer (n=491)	2/62 (3.2%)	6/370 (1.6%)	0/4 (0.0%)	0/11 (0.0%)	1/33 (3.0%)	1/11 (9.1%)
Endometrial Cancer (n=1045)	38/411 (9.2%)	38/555 (6.8%)	0/0 (0.0%)	1/6 (16.7%)	1/20 (5.0%)	2/49 (4.1%)
Bladder Cancer (n=998)	27/277 (9.7%)	42/628 (6.7%)	1/9 (11.1%)	0/0 (0.0%)	2/32 (6.2%)	5/48 (10.4%)
JAK1
Cancer type/ Sample site	Primary non-metastatic (n=2930)	Primary metastatic (n=8757)	Bone metastasis (n=595)	CNS/Brain metastasis (n=353)	Liver metastasis (n=1874)	Lung metastasis (n=564)
Colorectal Cancer (n=3194)	15/310 (4.8%)	68/2087 (3.3%)	0/11 (0.0%)	0/22 (0.0%)	4/618 (0.6%)	0/146 (0.0%)
Breast Cancer (n=2046)	3/581 (0.5%)	6/928 (0.6%)	2/145 (1.4%)	0/41 (0.0%)	4/272 (1.5%)	0/79 (0.0%)
Non-Small Cell Lung Cancer (n=3451)	3/709 (0.4%)	30/2159 (1.4%)	0/205 (0.0%)	5/194 (2.6%)	2/164 (1.2%)	0/20 (0.0%)
Melanoma (n=626)	2/145 (1.4%)	9/184 (4.9%)	0/22 (0.0%)	7/62 (11.3%)	2/103 (1.9%)	5/110 (4.5%)
Pancreatic Cancer (n=1742)	1/121 (0.8%)	3/1022 (0.3%)	0/2 (0.0%)	0/1 (0.0%)	3/543 (0.6%)	0/53 (0.0%)
Prostate Cancer (n=1480)	7/314 (2.2%)	26/824 (3.2%)	8/193 (4.1%)	0/12 (0.0%)	5/89 (5.6%)	1/48 (2.1%)
Ovarian Cancer (n=491)	0/62 (0.0%)	0/370 (0.0%)	0/4 (0.0%)	0/11 (0.0%)	0/33 (0.0%)	0/11 (0.0%)
Endometrial Cancer (n=1045)	55/411 (13.4%)	58/555 (10.5%)	0/0 (0.0%)	1/6 (16.7%)	2/20 (10.0%)	4/49 (8.2%)
Bladder Cancer (n=998)	9/277 (3.2%)	19/628 (3.0%)	0/9 (0.0%)	0/0 (0.0%)	1/32 (3.1%)	0/48 (0.0%)
MED12
Cancer type/ Sample site	Primary non-metastatic (n=2930)	Primary metastatic (n=8757)	Bone metastasis (n=595)	CNS/Brain metastasis (n=353)	Liver metastasis (n=1874)	Lung metastasis (n=564)
Colorectal Cancer (n=3194)	26/310 (8.4%)	87/2087 (4.2%)	0/11 (0.0%)	1/22 (4.5%)	18/618 (2.9%)	3/146 (2.1%)
Breast Cancer (n=2046)	9/581 (1.5%)	13/928 (1.4%)	2/145 (1.4%)	0/41 (0.0%)	5/272 (1.8%)	1/79 (1.3%)
Non-Small Cell Lung Cancer (n=3451)	42/709 (5.9%)	96/2159 (4.4%)	6/205 (2.9%)	9/194 (4.6%)	6/164 (3.7%)	0/20 (0.0%)
Melanoma (n=626)	2/145 (1.4%)	6/184 (3.3%)	4/22 (18.2%)	1/62 (1.6%)	6/103 (5.8%)	12/110 (10.9%)
Pancreatic Cancer (n=1742)	1/121 (0.8%)	9/1022 (0.9%)	0/2 (0.0%)	0/1 (0.0%)	11/543 (2.0%)	0/53 (0.0%)
Prostate Cancer (n=1480)	13/314 (4.1%)	25/824 (3.0%)	3/193 (1.6%)	0/12 (0.0%)	3/89 (3.4%)	0/48 (0.0%)
Ovarian Cancer (n=491)	2/62 (3.2%)	7/370 (1.9%)	0/4 (0.0%)	1/11 (9.1%)	1/33 (3.0%)	0/11 (0.0%)
Endometrial Cancer (n=1045)	57/411 (13.9%)	52/555 (9.4%)	0/0 (0.0%)	1/6 (16.7%)	1/20 (5.0%)	2/49 (4.1%)
Bladder Cancer (n=998)	12/277 (4.3%)	28/628 (4.5%)	0/9 (0.0%)	1/0 (0.0%)	1/32 (3.1%)	1/48 (2.1%)
BRCA1
Cancer type/ Sample site	Primary non-metastatic (n=2930)	Primary metastatic (n=8757)	Bone metastasis (n=595)	CNS/Brain metastasis (n=353)	Liver metastasis (n=1874)	Lung metastasis (n=564)
Colorectal Cancer (n=3194)	12/310 (3.9%)	66/2087 (3.2%)	0/11 (0.0%)	0/22 (0.0%)	7/618 (1.1%)	2/146 (1.4%)
Breast Cancer (n=2046)	5/581 (0.9%)	10/928 (1.1%)	5/145 (3.4%)	2/41 (4.9%)	6/272 (2.2%)	4/79 (5.1%)
Non-Small Cell Lung Cancer (n=3451)	12/709 (1.7%)	49/2159 (2.3%)	6/205 (2.9%)	11/194 (5.7%)	4/164 (2.4%)	0/20 (0.0%)
Melanoma (n=626)	2/145 (1.4%)	10/184 (5.4%)	2/22 (9.1%)	1/62 (1.6%)	4/103 (3.9%)	12/110 (10.9%)
Pancreatic Cancer (n=1742)	0/121 (0.0%)	0/1022 (0.0%)	0/2 (0.0%)	0/1 (0.0%)	0/543 (0.0%)	0/53 (0.0%)
Prostate Cancer (n=1480)	2/314 (0.6%)	6/824 (0.7%)	3/193 (1.6%)	0/12 (0.0%)	4/89 (4.5%)	1/48 (2.1%)
Ovarian Cancer (n=491)	5/62 (8.1%)	21/370 (5.7%)	0/4 (0.0%)	2/11 (18.2%)	2/33 (6.1%)	0/11 (0.0%)
Endometrial Cancer (n=1045)	21/411 (5.1%)	21/555 (3.8%)	0/0 (0.0%)	1/6 (16.7%)	0/20 (0.0%)	0/49 (0.0%)
Bladder Cancer (n=998)	19/277 (6.9%)	35/628 (5.6%)	1/9 (11.1%)	0/0 (0.0%)	1/32 (3.1%)	3/48 (6.2%)
PPP2R1A
Cancer type/ Sample site	Primary non-metastatic (n=2930)	Primary metastatic (n=8757)	Bone metastasis (n=595)	CNS/Brain metastasis (n=353)	Liver metastasis (n=1874)	Lung metastasis (n=564)
Colorectal Cancer (n=3194)	13/310 (4.2%)	49/2087 (2.3%)	0/11 (0.0%)	0/22 (0.0%)	3/618 (0.5%)	0/146 (0.0%)
Breast Cancer (n=2046)	1/581 (0.2%)	3/928 (0.3%)	0/145 (0.0%)	2/41 (4.9%)	2/272 (0.7%)	1/79 (1.3%)
Non-Small Cell Lung Cancer (n=3451)	6/709 (0.8%)	21/2159 (1.0%)	0/205 (0.0%)	4/194 (2.1%)	2/164 (1.2%)	0/20 (0.0%)
Melanoma (n=626)	3/145 (2.1%)	3/184 (1.6%)	0/22 (0.0%)	0/62 (0.0%)	1/103 (1.0%)	4/110 (3.6%)
Pancreatic Cancer (n=1742)	1/121 (0.8%)	3/1022 (0.3%)	0/2 (0.0%)	0/1 (0.0%)	2/543 (0.4%)	1/53 (1.9%)
Prostate Cancer (n=1480)	5/314 (1.6%)	4/824 (0.5%)	3/193 (1.6%)	0/12 (0.0%)	0/89 (0.0%)	1/48 (2.1%)
Ovarian Cancer (n=491)	1/62 (1.6%)	12/370 (3.2%)	0/4 (0.0%)	0/11 (0.0%)	4/33 (12.1%)	2/11 (18.2%)
Endometrial Cancer (n=1045)	45/411 (10.9%)	96/555 (17.3%)	0/0 (0.0%)	2/6 (33.3%)	2/20 (10.0%)	6/49 (12.2%)
Bladder Cancer (n=998)	4/277 (1.4%)	9/628 (1.4%)	0/9 (0.0%)	0/0 (0.0%)	0/32 (0.0%)	2/48 (4.2%)
LATS1
Cancer type/ Sample site	Primary non-metastatic (n=2930)	Primary metastatic (n=8757)	Bone metastasis (n=595)	CNS/Brain metastasis (n=353)	Liver metastasis (n=1874)	Lung metastasis (n=564)
Colorectal Cancer (n=3194)	11/310 (3.5%)	59/2087 (2.8%)	0/11 (0.0%)	1/22 (4.5%)	9/618 (1.5%)	2/146 (1.4%)
Breast Cancer (n=2046)	4/581 (0.7%)	4/928 (0.4%)	1/145 (0.7%)	1/41 (2.4%)	0/272 (0.0%)	1/79 (1.3%)
Non-Small Cell Lung Cancer (n=3451)	9/709 (1.3%)	37/2159 (1.7%)	2/205 (1.0%)	6/194 (3.1%)	3/164 (1.8%)	0/20 (0.0%)
Melanoma (n=626)	1/145 (0.7%)	2/184 (1.1%)	0/22 (0.0%)	7/62 (11.3%)	5/103 (4.9%)	3/110 (2.7%)
Pancreatic Cancer (n=1742)	0/121 (0.0%)	0/1022 (0.0%)	0/2 (0.0%)	0/1 (0.0%)	0/543 (0.0%)	0/53 (0.0%)
Prostate Cancer (n=1480)	1/314 (0.3%)	4/824 (0.5%)	1/193 (0.5%)	0/12 (0.0%)	0/89 (0.0%)	0/48 (0.0%)
Ovarian Cancer (n=491)	2/62 (3.2%)	10/370 (2.7%)	0/4 (0.0%)	0/11 (0.0%)	0/33 (0.0%)	0/11 (0.0%)
Endometrial Cancer (n=1045)	20/411 (4.9%)	22/555 (4.0%)	0/0 (0.0%)	1/6 (16.7%)	1/20 (5.0%)	1/49 (2.0%)
Bladder Cancer (n=998)	12/277 (4.3%)	23/628 (3.7%)	0/9 (0.0%)	0/0 (0.0%)	0/32 (0.0%)	5/48 (10.4%)
TSC2
Cancer type/ Sample site	Primary non-metastatic (n=2930)	Primary metastatic (n=8757)	Bone metastasis (n=595)	CNS/Brain metastasis (n=353)	Liver metastasis (n=1874)	Lung metastasis (n=564)
Colorectal Cancer (n=3194)	24/310 (7.7%)	90/2087 (4.3%)	0/11 (0.0%)	0/22 (0.0%)	12/618 (1.9%)	2/146 (1.4%)
Breast Cancer (n=2046)	3/581 (0.5%)	7/928 (0.8%)	3/145 (2.1%)	3/41 (7.3%)	3/272 (1.1%)	3/79 (3.8%)
Non-Small Cell Lung Cancer (n=3451)	8/709 (1.1%)	42/2159 (1.9%)	6/205 (2.9%)	6/194 (3.1%)	3/164 (1.8%)	0/20 (0.0%)
Melanoma (n=626)	5/145 (3.4%)	6/184 (3.3%)	2/22 (9.1%)	6/62 (9.7%)	5/103 (4.9%)	9/110 (8.2%)
Pancreatic Cancer (n=1742)	1/121 (0.8%)	13/1022 (1.3%)	0/2 (0.0%)	0/1 (0.0%)	22/543 (4.1%)	0/53 (0.0%)
Prostate Cancer (n=1480)	6/314 (1.9%)	11/824 (1.3%)	4/193 (2.1%)	0/12 (0.0%)	0/89 (0.0%)	1/48 (2.1%)
Ovarian Cancer (n=491)	1/62 (1.6%)	11/370 (3.0%)	0/4 (0.0%)	0/11 (0.0%)	1/33 (3.0%)	0/11 (0.0%)
Endometrial Cancer (n=1045)	22/411 (5.4%)	31/555 (5.6%)	0/0 (0.0%)	1/6 (16.7%)	2/20 (10.0%)	1/49 (2.0%)
Bladder Cancer (n=998)	9/277 (3.2%)	23/628 (3.7%)	0/9 (0.0%)	0/0 (0.0%)	2/32 (6.2%)	1/48 (2.1%)
KMT2A
Cancer type/ Sample site	Primary non-metastatic (n=2930)	Primary metastatic (n=8757)	Bone metastasis (n=595)	CNS/Brain metastasis (n=353)	Liver metastasis (n=1874)	Lung metastasis (n=564)
Colorectal Cancer (n=3194)	26/310 (8.4%)	95/2087 (4.6%)	0/11 (0.0%)	0/22 (0.0%)	10/618 (1.6%)	2/146 (1.4%)
Breast Cancer (n=2046)	8/581 (1.4%)	11/928 (1.2%)	1/145 (0.7%)	0/41 (0.0%)	4/272 (1.5%)	0/79 (0.0%)
Non-Small Cell Lung Cancer (n=3451)	19/709 (2.7%)	48/2159 (2.2%)	6/205 (2.9%)	6/194 (3.1%)	3/164 (1.8%)	0/20 (0.0%)
Melanoma (n=626)	10/145 (6.9%)	14/184 (7.6%)	2/22 (9.1%)	8/62 (12.9%)	10/103 (9.7%)	21/110 (19.1%)
Pancreatic Cancer (n=1742)	2/121 (1.7%)	8/1022 (0.8%)	0/2 (0.0%)	0/1 (0.0%)	3/543 (0.6%)	0/53 (0.0%)
Prostate Cancer (n=1480)	8/314 (2.5%)	16/824 (1.9%)	3/193 (1.6%)	0/12 (0.0%)	2/89 (2.2%)	1/48 (2.1%)
Ovarian Cancer (n=491)	2/62 (3.2%)	12/370 (3.2%)	0/4 (0.0%)	0/11 (0.0%)	1/33 (3.0%)	0/11 (0.0%)
Endometrial Cancer (n=1045)	35/411 (8.5%)	31/555 (5.6%)	0/0 (0.0%)	1/6 (16.7%)	1/20 (5.0%)	1/49 (2.0%)
Bladder Cancer (n=998)	25/277 (9.0%)	60/628 (9.6%)	1/9 (11.1%)	0/0 (0.0%)	1/32 (3.1%)	3/48 (6.2%)
CREBBP
Cancer type/ Sample site	Primary non-metastatic (n=2930)	Primary metastatic (n=8757)	Bone metastasis (n=595)	CNS/Brain metastasis (n=353)	Liver metastasis (n=1874)	Lung metastasis (n=564)
Colorectal Cancer (n=3194)	23/310 (7.4%)	152/2087 (7.3%)	0/11 (0.0%)	0/22 (0.0%)	19/618 (3.1%)	1/146 (0.7%)
Breast Cancer (n=2046)	7/581 (1.2%)	18/928 (1.9%)	3/145 (2.1%)	1/41 (2.4%)	3/272 (1.1%)	3/79 (3.8%)
Non-Small Cell Lung Cancer (n=3451)	22/709 (3.1%)	65/2159 (3.0%)	8/205 (3.9%)	15/194 (7.7%)	7/164 (4.3%)	0/20 (0.0%)
Melanoma (n=626)	8/145 (5.5%)	14/184 (7.6%)	2/22 (9.1%)	5/62 (8.1%)	10/103 (9.7%)	18/110 (16.4%)
Pancreatic Cancer (n=1742)	2/121 (1.7%)	8/1022 (0.8%)	0/2 (0.0%)	0/1 (0.0%)	8/543 (1.5%)	0/53 (0.0%)
Prostate Cancer (n=1480)	8/314 (2.5%)	15/824 (1.8%)	7/193 (3.6%)	0/12 (0.0%)	1/89 (1.1%)	0/48 (0.0%)
Ovarian Cancer (n=491)	1/62 (1.6%)	8/370 (2.2%)	0/4 (0.0%)	1/11 (9.1%)	2/33 (6.1%)	1/11 (9.1%)
Endometrial Cancer (n=1045)	39/411 (9.5%)	47/555 (8.5%)	0/0 (0.0%)	1/6 (16.7%)	0/20 (0.0%)	2/49 (4.1%)
Bladder Cancer (n=998)	52/277 (18.8%)	86/628 (13.7%)	1/9 (11.1%)	1/0 (0.0%)	4/32 (12.5%)	9/48 (18.8%)
PIK3R1
Cancer type/ Sample site	Primary non-metastatic (n=2930)	Primary metastatic (n=8757)	Bone metastasis (n=595)	CNS/Brain metastasis (n=353)	Liver metastasis (n=1874)	Lung metastasis (n=564)
Colorectal Cancer (n=3194)	18/310 (5.8%)	120/2087 (5.7%)	0/11 (0.0%)	2/22 (9.1%)	11/618 (1.8%)	6/146 (4.1%)
Breast Cancer (n=2046)	11/581 (1.9%)	12/928 (1.3%)	2/145 (1.4%)	0/41 (0.0%)	11/272 (4.0%)	4/79 (5.1%)
Non-Small Cell Lung Cancer (n=3451)	12/709 (1.7%)	39/2159 (1.8%)	1/205 (0.5%)	3/194 (1.5%)	2/164 (1.2%)	0/20 (0.0%)
Melanoma (n=626)	3/145 (2.1%)	7/184 (3.8%)	0/22 (0.0%)	1/62 (1.6%)	4/103 (3.9%)	1/110 (0.9%)
Pancreatic Cancer (n=1742)	3/121 (2.5%)	4/1022 (0.4%)	0/2 (0.0%)	0/1 (0.0%)	5/543 (0.9%)	0/53 (0.0%)
Prostate Cancer (n=1480)	2/314 (0.6%)	13/824 (1.6%)	8/193 (4.1%)	0/12 (0.0%)	9/89 (10.1%)	2/48 (4.2%)
Ovarian Cancer (n=491)	1/62 (1.6%)	10/370 (2.7%)	0/4 (0.0%)	0/11 (0.0%)	0/33 (0.0%)	1/11 (9.1%)
Endometrial Cancer (n=1045)	131/411 (31.9%)	130/555 (23.4%)	3/0 (0.0%)	1/6 (16.7%)	9/20 (45.0%)	12/49 (24.5%)
Bladder Cancer (n=998)	5/277 (1.8%)	16/628 (2.5%)	2/9 (22.2%)	0/0 (0.0%)	0/32 (0.0%)	2/48 (4.2%)
CTCF
Cancer type/ Sample site	Primary non-metastatic (n=2930)	Primary metastatic (n=8757)	Bone metastasis (n=595)	CNS/Brain metastasis (n=353)	Liver metastasis (n=1874)	Lung metastasis (n=564)
Colorectal Cancer (n=3194)	12/310 (3.9%)	83/2087 (4.0%)	1/11 (9.1%)	0/22 (0.0%)	10/618 (1.6%)	1/146 (0.7%)
Breast Cancer (n=2046)	13/581 (2.2%)	14/928 (1.5%)	1/145 (0.7%)	2/41 (4.9%)	4/272 (1.5%)	2/79 (2.5%)
Non-Small Cell Lung Cancer (n=3451)	2/709 (0.3%)	21/2159 (1.0%)	2/205 (1.0%)	3/194 (1.5%)	3/164 (1.8%)	0/20 (0.0%)
Melanoma (n=626)	2/145 (1.4%)	4/184 (2.2%)	0/22 (0.0%)	1/62 (1.6%)	1/103 (1.0%)	4/110 (3.6%)
Pancreatic Cancer (n=1742)	0/121 (0.0%)	0/1022 (0.0%)	0/2 (0.0%)	0/1 (0.0%)	0/543 (0.0%)	0/53 (0.0%)
Prostate Cancer (n=1480)	6/314 (1.9%)	9/824 (1.1%)	1/193 (0.5%)	0/12 (0.0%)	0/89 (0.0%)	0/48 (0.0%)
Ovarian Cancer (n=491)	0/62 (0.0%)	0/370 (0.0%)	0/4 (0.0%)	0/11 (0.0%)	0/33 (0.0%)	0/11 (0.0%)
Endometrial Cancer (n=1045)	90/411 (21.9%)	99/555 (17.8%)	0/0 (0.0%)	1/6 (16.7%)	3/20 (15.0%)	9/49 (18.4%)
Bladder Cancer (n=998)	9/277 (3.2%)	21/628 (3.3%)	1/9 (11.1%)	0/0 (0.0%)	0/32 (0.0%)	2/48 (4.2%)
BCOR
Cancer type/ Sample site	Primary non-metastatic (n=2930)	Primary metastatic (n=8757)	Bone metastasis (n=595)	CNS/Brain metastasis (n=353)	Liver metastasis (n=1874)	Lung metastasis (n=564)
Colorectal Cancer (n=3194)	22/310 (7.1%)	100/2087 (4.8%)	0/11 (0.0%)	0/22 (0.0%)	12/618 (1.9%)	1/146 (0.7%)
Breast Cancer (n=2046)	7/581 (1.2%)	9/928 (1.0%)	3/145 (2.1%)	0/41 (0.0%)	4/272 (1.5%)	1/79 (1.3%)
Non-Small Cell Lung Cancer (n=3451)	26/709 (3.7%)	73/2159 (3.4%)	7/205 (3.4%)	9/194 (4.6%)	4/164 (2.4%)	2/20 (10.0%)
Melanoma (n=626)	11/145 (7.6%)	10/184 (5.4%)	2/22 (9.1%)	3/62 (4.8%)	6/103 (5.8%)	13/110 (11.8%)
Pancreatic Cancer (n=1742)	3/121 (2.5%)	14/1022 (1.4%)	0/2 (0.0%)	0/1 (0.0%)	13/543 (2.4%)	1/53 (1.9%)
Prostate Cancer (n=1480)	7/314 (2.2%)	3/824 (0.4%)	1/193 (0.5%)	0/12 (0.0%)	0/89 (0.0%)	1/48 (2.1%)
Ovarian Cancer (n=491)	0/62 (0.0%)	0/370 (0.0%)	0/4 (0.0%)	0/11 (0.0%)	0/33 (0.0%)	0/11 (0.0%)
Endometrial Cancer (n=1045)	75/411 (18.2%)	61/555 (11.0%)	0/0 (0.0%)	1/6 (16.7%)	2/20 (10.0%)	9/49 (18.4%)
Bladder Cancer (n=998)	9/277 (3.2%)	19/628 (3.0%)	0/9 (0.0%)	0/0 (0.0%)	0/32 (0.0%)	1/48 (2.1%)
FGFR2
Cancer type/ Sample site	Primary non-metastatic (n=2930)	Primary metastatic (n=8757)	Bone metastasis (n=595)	CNS/Brain metastasis (n=353)	Liver metastasis (n=1874)	Lung metastasis (n=564)
Colorectal Cancer (n=3194)	14/310 (4.5%)	31/2087 (1.5%)	0/11 (0.0%)	0/22 (0.0%)	11/618 (1.8%)	0/146 (0.0%)
Breast Cancer (n=2046)	3/581 (0.5%)	8/928 (0.9%)	3/145 (2.1%)	2/41 (4.9%)	1/272 (0.4%)	0/79 (0.0%)
Non-Small Cell Lung Cancer (n=3451)	7/709 (1.0%)	26/2159 (1.2%)	4/205 (2.0%)	5/194 (2.6%)	1/164 (0.6%)	0/20 (0.0%)
Melanoma (n=626)	11/145 (7.6%)	16/184 (8.7%)	0/22 (0.0%)	5/62 (8.1%)	7/103 (6.8%)	17/110 (15.5%)
Pancreatic Cancer (n=1742)	0/121 (0.0%)	0/1022 (0.0%)	0/2 (0.0%)	0/1 (0.0%)	0/543 (0.0%)	0/53 (0.0%)
Prostate Cancer (n=1480)	2/314 (0.6%)	3/824 (0.4%)	0/193 (0.0%)	0/12 (0.0%)	1/89 (1.1%)	1/48 (2.1%)
Ovarian Cancer (n=491)	3/62 (4.8%)	6/370 (1.6%)	0/4 (0.0%)	0/11 (0.0%)	0/33 (0.0%)	0/11 (0.0%)
Endometrial Cancer (n=1045)	55/411 (13.4%)	57/555 (10.3%)	0/0 (0.0%)	1/6 (16.7%)	4/20 (20.0%)	2/49 (4.1%)
Bladder Cancer (n=998)	8/277 (2.9%)	14/628 (2.2%)	1/9 (11.1%)	0/0 (0.0%)	0/32 (0.0%)	0/48 (0.0%)
INPPL1
Cancer type/ Sample site	Primary non-metastatic (n=2930)	Primary metastatic (n=8757)	Bone metastasis (n=595)	CNS/Brain metastasis (n=353)	Liver metastasis (n=1874)	Lung metastasis (n=564)
Colorectal Cancer (n=3194)	15/310 (4.8%)	79/2087 (3.8%)	1/11 (9.1%)	0/22 (0.0%)	3/618 (0.5%)	2/146 (1.4%)
Breast Cancer (n=2046)	8/581 (1.4%)	9/928 (1.0%)	1/145 (0.7%)	1/41 (2.4%)	1/272 (0.4%)	2/79 (2.5%)
Non-Small Cell Lung Cancer (n=3451)	9/709 (1.3%)	25/2159 (1.2%)	0/205 (0.0%)	4/194 (2.1%)	3/164 (1.8%)	0/20 (0.0%)
Melanoma (n=626)	2/145 (1.4%)	3/184 (1.6%)	2/22 (9.1%)	2/62 (3.2%)	2/103 (1.9%)	4/110 (3.6%)
Pancreatic Cancer (n=1742)	1/121 (0.8%)	2/1022 (0.2%)	0/2 (0.0%)	0/1 (0.0%)	6/543 (1.1%)	0/53 (0.0%)
Prostate Cancer (n=1480)	6/314 (1.9%)	7/824 (0.8%)	3/193 (1.6%)	0/12 (0.0%)	1/89 (1.1%)	0/48 (0.0%)
Ovarian Cancer (n=491)	0/62 (0.0%)	0/370 (0.0%)	0/4 (0.0%)	0/11 (0.0%)	0/33 (0.0%)	0/11 (0.0%)
Endometrial Cancer (n=1045)	50/411 (12.2%)	64/555 (11.5%)	0/0 (0.0%)	1/6 (16.7%)	2/20 (10.0%)	6/49 (12.2%)
Bladder Cancer (n=998)	10/277 (3.6%)	12/628 (1.9%)	0/9 (0.0%)	0/0 (0.0%)	0/32 (0.0%)	1/48 (2.1%)
FGFR3
Cancer type/ Sample site	Primary non-metastatic (n=2930)	Primary metastatic (n=8757)	Bone metastasis (n=595)	CNS/Brain metastasis (n=353)	Liver metastasis (n=1874)	Lung metastasis (n=564)
Colorectal Cancer (n=3194)	11/310 (3.5%)	60/2087 (2.9%)	0/11 (0.0%)	0/22 (0.0%)	5/618 (0.8%)	0/146 (0.0%)
Breast Cancer (n=2046)	1/581 (0.2%)	4/928 (0.4%)	0/145 (0.0%)	0/41 (0.0%)	0/272 (0.0%)	1/79 (1.3%)
Non-Small Cell Lung Cancer (n=3451)	10/709 (1.4%)	15/2159 (0.7%)	1/205 (0.5%)	1/194 (0.5%)	2/164 (1.2%)	0/20 (0.0%)
Melanoma (n=626)	3/145 (2.1%)	6/184 (3.3%)	1/22 (4.5%)	5/62 (8.1%)	4/103 (3.9%)	2/110 (1.8%)
Pancreatic Cancer (n=1742)	0/121 (0.0%)	0/1022 (0.0%)	0/2 (0.0%)	0/1 (0.0%)	0/543 (0.0%)	0/53 (0.0%)
Prostate Cancer (n=1480)	4/314 (1.3%)	4/824 (0.5%)	1/193 (0.5%)	0/12 (0.0%)	1/89 (1.1%)	0/48 (0.0%)
Ovarian Cancer (n=491)	1/62 (1.6%)	3/370 (0.8%)	0/4 (0.0%)	0/11 (0.0%)	0/33 (0.0%)	0/11 (0.0%)
Endometrial Cancer (n=1045)	16/411 (3.9%)	16/555 (2.9%)	0/0 (0.0%)	0/6 (0.0%)	0/20 (0.0%)	4/49 (8.2%)
Bladder Cancer (n=998)	106/277 (38.3%)	141/628 (22.5%)	2/9 (22.2%)	1/0 (0.0%)	6/32 (18.8%)	20/48 (41.7%)
CDKN1A
Cancer type/ Sample site	Primary non-metastatic (n=2930)	Primary metastatic (n=8757)	Bone metastasis (n=595)	CNS/Brain metastasis (n=353)	Liver metastasis (n=1874)	Lung metastasis (n=564)
Colorectal Cancer (n=3194)	0/310 (0.0%)	0/2087 (0.0%)	0/11 (0.0%)	0/22 (0.0%)	0/618 (0.0%)	0/146 (0.0%)
Breast Cancer (n=2046)	3/581 (0.5%)	1/928 (0.1%)	1/145 (0.7%)	0/41 (0.0%)	0/272 (0.0%)	0/79 (0.0%)
Non-Small Cell Lung Cancer (n=3451)	0/709 (0.0%)	0/2159 (0.0%)	0/205 (0.0%)	0/194 (0.0%)	0/164 (0.0%)	0/20 (0.0%)
Melanoma (n=626)	1/145 (0.7%)	1/184 (0.5%)	0/22 (0.0%)	0/62 (0.0%)	0/103 (0.0%)	2/110 (1.8%)
Pancreatic Cancer (n=1742)	0/121 (0.0%)	0/1022 (0.0%)	0/2 (0.0%)	0/1 (0.0%)	0/543 (0.0%)	0/53 (0.0%)
Prostate Cancer (n=1480)	0/314 (0.0%)	0/824 (0.0%)	0/193 (0.0%)	0/12 (0.0%)	0/89 (0.0%)	0/48 (0.0%)
Ovarian Cancer (n=491)	0/62 (0.0%)	0/370 (0.0%)	0/4 (0.0%)	0/11 (0.0%)	0/33 (0.0%)	0/11 (0.0%)
Endometrial Cancer (n=1045)	5/411 (1.2%)	2/555 (0.4%)	0/0 (0.0%)	0/6 (0.0%)	0/20 (0.0%)	0/49 (0.0%)
Bladder Cancer (n=998)	32/277 (11.6%)	95/628 (15.1%)	1/9 (11.1%)	0/0 (0.0%)	3/32 (9.4%)	6/48 (12.5%)
EP300
Cancer type/ Sample site	Primary non-metastatic (n=2930)	Primary metastatic (n=8757)	Bone metastasis (n=595)	CNS/Brain metastasis (n=353)	Liver metastasis (n=1874)	Lung metastasis (n=564)
Colorectal Cancer (n=3194)	23/310 (7.4%)	113/2087 (5.4%)	0/11 (0.0%)	2/22 (9.1%)	18/618 (2.9%)	3/146 (2.1%)
Breast Cancer (n=2046)	6/581 (1.0%)	9/928 (1.0%)	1/145 (0.7%)	0/41 (0.0%)	5/272 (1.8%)	2/79 (2.5%)
Non-Small Cell Lung Cancer (n=3451)	11/709 (1.6%)	48/2159 (2.2%)	4/205 (2.0%)	12/194 (6.2%)	2/164 (1.2%)	2/20 (10.0%)
Melanoma (n=626)	7/145 (4.8%)	5/184 (2.7%)	0/22 (0.0%)	6/62 (9.7%)	4/103 (3.9%)	18/110 (16.4%)
Pancreatic Cancer (n=1742)	4/121 (3.3%)	8/1022 (0.8%)	0/2 (0.0%)	1/1 (100.0%)	11/543 (2.0%)	0/53 (0.0%)
Prostate Cancer (n=1480)	6/314 (1.9%)	9/824 (1.1%)	2/193 (1.0%)	1/12 (8.3%)	0/89 (0.0%)	0/48 (0.0%)
Ovarian Cancer (n=491)	1/62 (1.6%)	7/370 (1.9%)	0/4 (0.0%)	0/11 (0.0%)	0/33 (0.0%)	0/11 (0.0%)
Endometrial Cancer (n=1045)	36/411 (8.8%)	29/555 (5.2%)	0/0 (0.0%)	1/6 (16.7%)	1/20 (5.0%)	3/49 (6.1%)
Bladder Cancer (n=998)	34/277 (12.3%)	77/628 (12.3%)	2/9 (22.2%)	0/0 (0.0%)	1/32 (3.1%)	5/48 (10.4%)
ERCC2
Cancer type/ Sample site	Primary non-metastatic (n=2930)	Primary metastatic (n=8757)	Bone metastasis (n=595)	CNS/Brain metastasis (n=353)	Liver metastasis (n=1874)	Lung metastasis (n=564)
Colorectal Cancer (n=3194)	6/310 (1.9%)	38/2087 (1.8%)	0/11 (0.0%)	0/22 (0.0%)	6/618 (1.0%)	1/146 (0.7%)
Breast Cancer (n=2046)	2/581 (0.3%)	5/928 (0.5%)	2/145 (1.4%)	0/41 (0.0%)	3/272 (1.1%)	1/79 (1.3%)
Non-Small Cell Lung Cancer (n=3451)	5/709 (0.7%)	24/2159 (1.1%)	4/205 (2.0%)	2/194 (1.0%)	2/164 (1.2%)	0/20 (0.0%)
Melanoma (n=626)	5/145 (3.4%)	3/184 (1.6%)	0/22 (0.0%)	2/62 (3.2%)	3/103 (2.9%)	3/110 (2.7%)
Pancreatic Cancer (n=1742)	0/121 (0.0%)	0/1022 (0.0%)	0/2 (0.0%)	0/1 (0.0%)	0/543 (0.0%)	0/53 (0.0%)
Prostate Cancer (n=1480)	4/314 (1.3%)	3/824 (0.4%)	3/193 (1.6%)	0/12 (0.0%)	0/89 (0.0%)	0/48 (0.0%)
Ovarian Cancer (n=491)	0/62 (0.0%)	0/370 (0.0%)	0/4 (0.0%)	0/11 (0.0%)	0/33 (0.0%)	0/11 (0.0%)
Endometrial Cancer (n=1045)	17/411 (4.1%)	13/555 (2.3%)	0/0 (0.0%)	1/6 (16.7%)	0/20 (0.0%)	0/49 (0.0%)
Bladder Cancer (n=998)	48/277 (17.3%)	66/628 (10.5%)	1/9 (11.1%)	0/0 (0.0%)	2/32 (6.2%)	2/48 (4.2%)
STAG2
Cancer type/ Sample site	Primary non-metastatic (n=2930)	Primary metastatic (n=8757)	Bone metastasis (n=595)	CNS/Brain metastasis (n=353)	Liver metastasis (n=1874)	Lung metastasis (n=564)
Colorectal Cancer (n=3194)	12/310 (3.9%)	40/2087 (1.9%)	0/11 (0.0%)	0/22 (0.0%)	9/618 (1.5%)	2/146 (1.4%)
Breast Cancer (n=2046)	5/581 (0.9%)	8/928 (0.9%)	6/145 (4.1%)	0/41 (0.0%)	7/272 (2.6%)	4/79 (5.1%)
Non-Small Cell Lung Cancer (n=3451)	11/709 (1.6%)	64/2159 (3.0%)	2/205 (1.0%)	7/194 (3.6%)	3/164 (1.8%)	1/20 (5.0%)
Melanoma (n=626)	4/145 (2.8%)	6/184 (3.3%)	4/22 (18.2%)	0/62 (0.0%)	7/103 (6.8%)	6/110 (5.5%)
Pancreatic Cancer (n=1742)	1/121 (0.8%)	7/1022 (0.7%)	0/2 (0.0%)	0/1 (0.0%)	3/543 (0.6%)	0/53 (0.0%)
Prostate Cancer (n=1480)	2/314 (0.6%)	9/824 (1.1%)	1/193 (0.5%)	0/12 (0.0%)	1/89 (1.1%)	0/48 (0.0%)
Ovarian Cancer (n=491)	0/62 (0.0%)	0/370 (0.0%)	0/4 (0.0%)	0/11 (0.0%)	0/33 (0.0%)	0/11 (0.0%)
Endometrial Cancer (n=1045)	29/411 (7.1%)	33/555 (5.9%)	0/0 (0.0%)	0/6 (0.0%)	1/20 (5.0%)	0/49 (0.0%)
Bladder Cancer (n=998)	51/277 (18.4%)	59/628 (9.4%)	1/9 (11.1%)	0/0 (0.0%)	4/32 (12.5%)	0/48 (0.0%)
ERBB3
Cancer type/ Sample site	Primary non-metastatic (n=2930)	Primary metastatic (n=8757)	Bone metastasis (n=595)	CNS/Brain metastasis (n=353)	Liver metastasis (n=1874)	Lung metastasis (n=564)
Colorectal Cancer (n=3194)	20/310 (6.5%)	99/2087 (4.7%)	1/11 (9.1%)	2/22 (9.1%)	21/618 (3.4%)	5/146 (3.4%)
Breast Cancer (n=2046)	13/581 (2.2%)	16/928 (1.7%)	2/145 (1.4%)	5/41 (12.2%)	6/272 (2.2%)	2/79 (2.5%)
Non-Small Cell Lung Cancer (n=3451)	4/709 (0.6%)	31/2159 (1.4%)	2/205 (1.0%)	4/194 (2.1%)	1/164 (0.6%)	0/20 (0.0%)
Melanoma (n=626)	5/145 (3.4%)	7/184 (3.8%)	0/22 (0.0%)	2/62 (3.2%)	3/103 (2.9%)	7/110 (6.4%)
Pancreatic Cancer (n=1742)	3/121 (2.5%)	5/1022 (0.5%)	0/2 (0.0%)	0/1 (0.0%)	8/543 (1.5%)	1/53 (1.9%)
Prostate Cancer (n=1480)	3/314 (1.0%)	10/824 (1.2%)	1/193 (0.5%)	0/12 (0.0%)	0/89 (0.0%)	0/48 (0.0%)
Ovarian Cancer (n=491)	0/62 (0.0%)	0/370 (0.0%)	0/4 (0.0%)	0/11 (0.0%)	0/33 (0.0%)	0/11 (0.0%)
Endometrial Cancer (n=1045)	37/411 (9.0%)	42/555 (7.6%)	0/0 (0.0%)	1/6 (16.7%)	1/20 (5.0%)	3/49 (6.1%)
Bladder Cancer (n=998)	27/277 (9.7%)	63/628 (10.0%)	0/9 (0.0%)	0/0 (0.0%)	2/32 (6.2%)	5/48 (10.4%)
ELF3
Cancer type/ Sample site	Primary non-metastatic (n=2930)	Primary metastatic (n=8757)	Bone metastasis (n=595)	CNS/Brain metastasis (n=353)	Liver metastasis (n=1874)	Lung metastasis (n=564)
Colorectal Cancer (n=3194)	9/310 (2.9%)	55/2087 (2.6%)	0/11 (0.0%)	0/22 (0.0%)	8/618 (1.3%)	3/146 (2.1%)
Breast Cancer (n=2046)	2/581 (0.3%)	2/928 (0.2%)	0/145 (0.0%)	0/41 (0.0%)	0/272 (0.0%)	0/79 (0.0%)
Non-Small Cell Lung Cancer (n=3451)	1/709 (0.1%)	21/2159 (1.0%)	1/205 (0.5%)	5/194 (2.6%)	0/164 (0.0%)	0/20 (0.0%)
Melanoma (n=626)	1/145 (0.7%)	4/184 (2.2%)	0/22 (0.0%)	0/62 (0.0%)	2/103 (1.9%)	4/110 (3.6%)
Pancreatic Cancer (n=1742)	2/121 (1.7%)	8/1022 (0.8%)	0/2 (0.0%)	0/1 (0.0%)	6/543 (1.1%)	1/53 (1.9%)
Prostate Cancer (n=1480)	0/314 (0.0%)	0/824 (0.0%)	0/193 (0.0%)	0/12 (0.0%)	0/89 (0.0%)	0/48 (0.0%)
Ovarian Cancer (n=491)	0/62 (0.0%)	0/370 (0.0%)	0/4 (0.0%)	0/11 (0.0%)	0/33 (0.0%)	0/11 (0.0%)
Endometrial Cancer (n=1045)	6/411 (1.5%)	7/555 (1.3%)	0/0 (0.0%)	0/6 (0.0%)	1/20 (5.0%)	1/49 (2.0%)
Bladder Cancer (n=998)	25/277 (9.0%)	60/628 (9.6%)	3/9 (33.3%)	0/0 (0.0%)	2/32 (6.2%)	7/48 (14.6%)
N, number; CNS, Central Nervous System.
