# Supplementary material for: Tumor mutational burden as a determinant of metastatic dissemination patterns
Source: Mol Oncol. 2026 Jan 27;20(5):1364–78. doi: 10.1002/1878-0261.70200 (PMC13155152; doi:10.1002/1878-0261.70200)
Supplement: Supplementary file 7 — Table S6. TMB across sample sites in the Nguyen et al. dataset and the Samstein et al. dataset. [file MOL2-20-1364-s007.xlsx]

## Sheet: Supplementary Table 6
Supplementary Table 6. TMB across sample sites in the Nguyen et al. dataset and the Samstein et al. dataset.
Dataset	Nguyen et al.				Samstein et al.
TMB	N	Median	Q1, Q3	Range	N	Median	Q1, Q3	Range
Bone	391	3459	2.594, 6.918	0.000 - 263.733	32	5383	2.691, 9.787	0.000 - 34.255
CNS/Brain	225	7782	4.323, 13.835	0.000 - 387.385	40	10766	5.872, 17.862	0.979 - 69.489
Liver	1109	4323	2.594, 6.918	0.000 - 143.540	87	4894	2.936, 8.808	0.000 - 63.617
Lung	340	6053	3.459, 9.512	0.000 - 238.657	93	5872	2.936, 10.766	0.000 - 147.787
Primary	6373	4323	2.594, 7.782	0.000 - 654.576	338	4894	2.936, 9.787	0.000 - 207.489
Total	8438	4323	2.594, 7.782	0.000 - 654.576	590	5872	2.936, 10.766	0.000 - 207.489
p-value	<0.001				0.002
P-value was obtained using Kruskal-Wallis test. TMB was represented as Mut/Mb. Q1, quartile 1; Q3, quartile 3; N, number; TMB, Tumor Mutational Burden; CNS, Central Nervous System; Mut, Mutation; Mb, Megabase.
