# Supplementary material for: Tumor mutational burden as a determinant of metastatic dissemination patterns
Source: Mol Oncol. 2026 Jan 27;20(5):1364–78. doi: 10.1002/1878-0261.70200 (PMC13155152; doi:10.1002/1878-0261.70200)
Supplement: Supplementary file 8 — Table S7. TMB across sample sites and cancer types in the Nguyen et al. dataset and the Samstein et al. dataset. [file MOL2-20-1364-s003.xlsx]

## Sheet: Supplementary Table 7
Supplementary Table 7. TMB across sample sites and cancer types in the Nguyen et al. dataset and the Samstein et al. dataset.
Cancer type	TMB	Nguyen et al. Dataset							Samstein et al. Dataset
Bladder Cancer		Bone (N=5)	CNS/Brain (N=3)	Liver (N=18)	Lung (N=29)	Primary (N=444)	Total (N=499)	p value		Bone (N=1)	CNS/Brain (N=1)	Liver (N=9)	Lung (N=8)	Primary (N=47)	Total (N=66)	p value
	Mean	60356	7494	7398	10466	12587	12724	0.432	Mean	18596	10766	12288	13335	15784	14977	0.777
	Median	9512	7782	6485	7782	8647	8647		Median	18596	10766	7830	7340	6851	7340
	Q1, Q3	8.647, 18.159	6.918, 8.215	4.323, 8.647	4.323, 14.700	5.188, 13.835	5.188, 13.835		Q1, Q3	18.596, 18.596	10.766, 10.766	6.851, 21.532	5.138, 10.032	3.426, 15.170	3.915, 15.904
	Range	1.729 - 263.733	6.053 - 8.647	1.729 - 19.888	0.865 - 44.100	0.000 - 403.814	0.000 - 403.814		Range	18.596 - 18.596	10.766 - 10.766	1.957 - 27.404	1.957 - 58.723	0.979 - 207.489	0.979 - 207.489
Breast Cancer		Bone (N=55)	CNS/Brain (N=17)	Liver (N=89)	Lung (N=23)	Primary (N=574)	Total (N=758)	p value		Bone (N=3)	CNS/Brain (N=1)	Liver (N=3)	Lung (N=3)	Primary (N=7)	Total (N=17)	p value
	Mean	4528	8494	4450	5075	3557	3889	<0.001	Mean	4241	4894	7590	2936	3113	4176	0.518
	Median	3459	5188	3459	4323	2594	3459		Median	5872	4894	5872	2936	2936	3915
	Q1, Q3	2.594, 5.188	4.323, 7.782	2.594, 5.188	3.459, 6.485	1.729, 4.323	1.729, 4.323		Q1, Q3	3.426, 5.872	4.894, 4.894	4.045, 10.277	2.447, 3.426	2.577, 3.915	2.218, 4.894
	Range	0.000 - 25.941	1.729 - 41.506	0.000 - 13.835	1.729 - 10.376	0.000 - 34.588	0.000 - 41.506		Range	0.979 - 5.872	4.894 - 4.894	2.218 - 14.681	1.957 - 3.915	0.979 - 4.894	0.979 - 14.681
Cancer of Unknown Primary										Bone (N=3)	CNS/Brain (N=1)	Liver (N=3)	Lung (N=2)	Primary (N=0)	Total (N=9)	p value
									Mean	6525	1957	2936	0.979		3589	0.432
									Median	5872	1957	2936	0.979		1957
									Q1, Q3	3.915, 8.808	1.957, 1.957	1.957, 3.915	0.489, 1.468		1.957, 4.894
									Range	1.957 - 11.745	1.957 - 1.957	0.979 - 4.894	0.000 - 1.957		0.000 - 11.745
Colorectal Cancer		Bone (N=9)	CNS/Brain (N=13)	Liver (N=333)	Lung (N=89)	Primary (N=1607)	Total (N=2051)	p value		Bone (N=0)	CNS/Brain (N=0)	Liver (N=19)	Lung (N=5)	Primary (N=23)	Total (N=47)	p value
	Mean	6341	6518	8343	6383	13196	12040	0.431	Mean			5512	6655	39234	22136	0.005
	Median	6918	6053	6053	6053	6053	6053		Median			4894	6851	10766	6851
	Q1, Q3	4.323, 8.647	5.188, 6.918	4.323, 7.782	4.323, 7.782	4.323, 8.647	4.323, 8.647		Q1, Q3			3.915, 7.830	6.851, 6.851	5.872, 52.851	4.894, 10.766
	Range	3.459 - 9.512	4.323 - 12.106	0.000 - 104.628	1.729 - 15.565	0.000 - 407.273	0.000 - 407.273		Range			1.957 - 9.787	4.894 - 7.830	1.957 - 199.659	1.957 - 199.659
Endometrial Cancer		Bone (N=2)	CNS/Brain (N=6)	Liver (N=15)	Lung (N=36)	Primary (N=466)	Total (N=525)	p value
	Mean	7350	68888	10665	11794	21193	20740	0.866
	Median	7350	6485	7782	6053	5188	6053
	Q1, Q3	6.701, 7.998	4.107, 7.566	5.188, 10.809	3.459, 8.863	3.459, 12.970	3.459, 12.106
	Range	6.053 - 8.647	1.729 - 387.385	1.729 - 31.129	0.865 - 70.041	0.000 - 654.576	0.000 - 654.576
Esophagogastric Cancer										Bone (N=0)	CNS/Brain (N=1)	Liver (N=1)	Lung (N=2)	Primary (N=26)	Total (N=30)	p value
									Mean		5872	3915	0.979	11519	10374	0.296
									Median		5872	3915	0.979	5872	5383
									Q1, Q3		5.872, 5.872	3.915, 3.915	0.489, 1.468	2.936, 8.808	2.936, 8.319
									Range		5.872 - 5.872	3.915 - 3.915	0.000 - 1.957	0.000 - 61.659	0.000 - 61.659
Head and Neck Cancer										Bone (N=2)	CNS/Brain (N=2)	Liver (N=5)	Lung (N=24)	Primary (N=18)	Total (N=51)	p value
									Mean	2936	5872	3328	5261	7449	5776	0.123
									Median	2936	5872	3915	3915	6362	4894
									Q1, Q3	2.447, 3.426	3.426, 8.319	1.957, 4.894	1.957, 7.096	4.160, 10.766	2.936, 8.319
									Range	1.957 - 3.915	0.979 - 10.766	0.000 - 5.872	0.000 - 24.468	1.957 - 15.660	0.000 - 24.468
Melanoma		Bone (N=14)	CNS/Brain (N=37)	Liver (N=68)	Lung (N=71)	Primary (N=131)	Total (N=321)	p value		Bone (N=5)	CNS/Brain (N=19)	Liver (N=24)	Lung (N=28)	Primary (N=35)	Total (N=111)	p value
	Mean	16800	22061	19214	34405	17466	22083	<0.001	Mean	16051	23541	10929	32577	14317	19848	<0.001
	Median	9512	12970	5188	23347	5188	9512		Median	9787	14681	2936	20553	4894	8808
	Q1, Q3	4.323, 23.779	5.188, 25.941	2.594, 20.753	7.782, 47.991	2.594, 19.023	3.459, 27.670		Q1, Q3	7.830, 25.447	8.808, 40.128	1.957, 8.074	8.319, 51.138	1.957, 12.723	2.936, 24.468
	Range	1.729 - 70.905	0.000 - 141.810	0.000 - 143.540	0.865 - 238.657	0.000 - 154.781	0.000 - 238.657		Range	2.936 - 34.255	0.979 - 69.489	0.000 - 63.617	0.979 - 147.787	0.000 - 162.467	0.000 - 162.467
Non-Small Cell Lung Cancer		Bone (N=148)	CNS/Brain (N=131)	Liver (N=96)	Lung (N=11)	Primary (N=1423)	Total (N=1809)	p value		Bone (N=10)	CNS/Brain (N=11)	Liver (N=21)	Lung (N=0)	Primary (N=112)	Total (N=154)	p value
	Mean	7338	11446	7260	5503	7666	7878	<0.001	Mean	6949	13702	8995		9134	9300	0.043
	Median	5188	8647	6053	4323	5188	6053		Median	6362	15660	6851		6851	6851
	Q1, Q3	3.459, 9.512	5.188, 14.268	3.459, 8.647	3.459, 6.053	2.594, 9.512	3.459, 10.376		Q1, Q3	4.160, 9.053	8.319, 16.638	4.894, 10.766		3.915, 10.766	3.915, 10.766
	Range	0.000 - 46.694	0.000 - 82.146	0.000 - 46.694	0.000 - 12.970	0.000 - 95.117	0.000 - 95.117		Range	0.000 - 18.596	5.872 - 23.489	0.000 - 45.021		0.000 - 54.808	0.000 - 54.808
Ovarian Cancer		Bone (N=3)	CNS/Brain (N=10)	Liver (N=22)	Lung (N=8)	Primary (N=317)	Total (N=360)	p value
	Mean	3171	6658	4127	6809	4596	4662	0.031
	Median	1729	5621	3891	3459	3459	3459
	Q1, Q3	1.297, 4.323	3.459, 8.863	2.594, 5.188	2.594, 6.053	1.729, 4.323	1.729, 5.188
	Range	0.865 - 6.918	1.729 - 17.294	0.865 - 8.647	1.729 - 26.806	0.000 - 351.932	0.000 - 351.932
Pancreatic Cancer		Bone (N=2)	CNS/Brain (N=0)	Liver (N=405)	Lung (N=39)	Primary (N=754)	Total (N=1200)	p value
	Mean	3891	-	4744	3969	3819	4136	<0.001
	Median	3891	-	3459	3459	3459	3459
	Q1, Q3	3.675, 4.107	-	2.594, 6.053	2.594, 5.188	1.729, 5.188	2.594, 5.188
	Range	3.459 - 4.323	-	0.000 - 103.764	0.865 - 10.376	0.000 - 67.446	0.000 - 103.764
Prostate Cancer		Bone (N=153)	CNS/Brain (N=8)	Liver (N=63)	Lung (N=34)	Primary (N=657)	Total (N=915)	p value
	Mean	3464	2810	4502	5214	3630	3714	<0.001
	Median	2594	2594	3459	3459	1729	2594
	Q1, Q3	1.729, 3.459	2.378, 2.810	2.162, 5.188	1.729, 4.323	0.865, 3.459	0.865, 3.459
	Range	0.000 - 56.205	1.729 - 5.188	0.865 - 34.588	0.000 - 35.453	0.000 - 179.857	0.000 - 179.857
Renal Cell Carcinoma										Bone (N=8)	CNS/Brain (N=4)	Liver (N=2)	Lung (N=21)	Primary (N=70)	Total (N=105)	p value
									Mean	5383	5872	4404	4521	4126	4372	0.619
									Median	2936	6362	4404	3915	3915	3915
									Q1, Q3	1.957, 4.894	4.894, 7.340	4.160, 4.649	1.957, 6.851	2.936, 4.894	2.936, 4.894
									Range	0.979 - 22.511	1.957 - 8.808	3.915 - 4.894	0.000 - 17.617	0.000 - 9.787	0.000 - 22.511
P-value was obtained using Kruskal-Wallis test. TMB was measured as Mut/Mb. N, number; Q1, quartile 1; Q3, quartile 3; TMB, Tumor Mutational Burden; CNS, Central Nervous System; Mut, Mutation; Mb, Megabase.
